# Supplementary material for: 3-(2-Chloro-3-hy­droxy-4-meth­oxy­phen­yl)-1-(4,5-dimeth­oxy-2-methyl­phen­yl)prop-2-en-1-one
Source: Acta Crystallogr Sect E Struct Rep Online. 2012 Sep 12;68(Pt 10):o2926–7. doi: 10.1107/S1600536812038275 (PMC3470302; doi:10.1107/S1600536812038275)
Supplement: Supplementary file 1 [file e-68-o2926-sup1.cif]

##############################################################################
#                                                                            #
# This CIF contains the data in a paper accepted for publication in          #
# Acta Crystallographica Section E. It conforms to the requirements of       #
# Notes for Authors for Acta Crystallographica Section E, and has been       #
# peer reviewed under the auspices of the IUCr Commission on Journals.       #
#                                                                            #
# Full details of the Crystallographic Information File format               #
# are given in the paper "The Crystallographic Information File (CIF):       #
# a New Standard Archive File for Crystallography" by S. R. Hall, F. H.      #
# Allen and I. D. Brown [Acta Cryst. (1991), A47, 655-685].                  #
#                                                                            #
# The current version of the core CIF dictionary is obtainable from          #
# ftp://ftp.iucr.org/pub/cif_core.dic.                                       #
#                                                                            #
# Software is freely available for graphical display of the structure(s)     #
# in this CIF. For information consult the CIF software page                 #
# http://www.iucr.org/resources/cif/software.                                #
#                                                                            #
# This file may be used for bona fide research purposes within the           #
# scientific community so long as proper attribution is given to the journal # 
# article from which it was obtained.                                        #
#                                                                            #
##############################################################################
data_I
_audit_creation_method     'WinGX routine CIF_UPDATE'
_chemical_name_systematic
;
3-(2-Chloro-3-hydroxy-4-methoxyphenyl)-1-(4,5-dimethoxy-2-
methylphenyl)prop-2-en-1-one
;
_chemical_formula_moiety     'C19 H19 Cl O5'
_chemical_formula_sum     'C19 H19 Cl O5'
_chemical_formula_iupac     'C19 H19 Cl O5'
_chemical_formula_weight     362.79
_chemical_melting_point     383
_symmetry_cell_setting     orthorhombic
_symmetry_space_group_name_H-M     'P b c n'
_symmetry_space_group_name_Hall     '-P 2n 2ab'
loop_
    _symmetry_equiv_pos_as_xyz
    'x, y, z'
    '-x+1/2, -y+1/2, z+1/2'
    '-x, y, -z+1/2'
    'x+1/2, -y+1/2, -z'
    '-x, -y, -z'
    'x-1/2, y-1/2, -z-1/2'
    'x, -y, z-1/2'
    '-x-1/2, y-1/2, z'
_cell_length_a     14.2134(4)
_cell_length_b     10.2802(2)
_cell_length_c     24.2786(7)
_cell_angle_alpha     90
_cell_angle_beta     90
_cell_angle_gamma     90
_cell_volume     3547.51(16)
_cell_formula_units_Z     8
_cell_measurement_temperature     293(2)
_exptl_crystal_description     plate
_exptl_crystal_colour     yellow
_exptl_crystal_size_max     0.32
_exptl_crystal_size_mid     0.21
_exptl_crystal_size_min     0.07
_exptl_crystal_density_diffrn     1.359
_exptl_crystal_density_method     'not measured'
_exptl_crystal_F_000     1520
_exptl_absorpt_coefficient_mu     0.241
_exptl_absorpt_correction_type     none
_exptl_special_details     ?
_diffrn_ambient_temperature     293(2)
_diffrn_radiation_type     MoK\a
_diffrn_radiation_wavelength     0.71073
_diffrn_radiation_monochromator     graphite
_diffrn_measurement_device_type     'Bruker Kappa APEXII CCD'
_diffrn_measurement_method     scan
_diffrn_reflns_number     34815
_diffrn_reflns_av_R_equivalents     0.0397
_diffrn_reflns_theta_min     2.21
_diffrn_reflns_theta_max     25
_diffrn_reflns_theta_full     25
_diffrn_measured_fraction_theta_max     1
_diffrn_measured_fraction_theta_full     1
_diffrn_reflns_limit_h_min     -16
_diffrn_reflns_limit_h_max     16
_diffrn_reflns_limit_k_min     -12
_diffrn_reflns_limit_k_max     12
_diffrn_reflns_limit_l_min     -28
_diffrn_reflns_limit_l_max     28
_refine_special_details
;
Refinement of <i>F</i>^2^ against ALL reflections. The weighted <i>R</i>-factor
<i>wR</i> and goodness of fit <i>S</i> are based on <i>F</i>^2^, conventional
<i>R</i>-factors <i>R</i> are based on <i>F</i>, with <i>F</i> set to zero for
negative <i>F</i>^2^. The threshold expression of <i>F</i>^2^ >
\s(<i>F</i>^2^) is used only for calculating <i>R</i>-factors(gt) <i>etc</i>.
and is not relevant to the choice of reflections for refinement.
<i>R</i>-factors based on <i>F</i>^2^ are statistically about twice as large
as those based on <i>F</i>, and <i>R</i>- factors based on ALL data will be
even larger.
;
_reflns_number_total     3135
_reflns_number_gt     2399
_reflns_threshold_expression     >2sigma(I)
_refine_ls_structure_factor_coef     Fsqd
_refine_ls_matrix_type     full
_refine_ls_R_factor_all     0.0501
_refine_ls_R_factor_gt     0.0339
_refine_ls_wR_factor_ref     0.0981
_refine_ls_goodness_of_fit_ref     1.045
_refine_ls_restrained_S_all     1.045
_refine_ls_number_reflns     3135
_refine_ls_number_parameters     266
_refine_ls_number_restraints     0
_refine_ls_hydrogen_treatment     mixed
_refine_ls_weighting_scheme     calc
_refine_ls_weighting_details
         'calc w=1/[\s^2^(Fo^2^)+(0.0439P)^2^+1.2812P] where P=(Fo^2^+2Fc^2^)/3'
_atom_sites_solution_hydrogens     geom
_atom_sites_solution_primary     direct
_atom_sites_solution_secondary     difmap
_refine_ls_shift/su_max     0
_refine_ls_shift/su_mean     0
_refine_diff_density_max     0.159
_refine_diff_density_min     -0.212
_refine_ls_extinction_method     none
loop_
    _atom_type_symbol
    _atom_type_description
    _atom_type_scat_dispersion_real
    _atom_type_scat_dispersion_imag
    _atom_type_scat_source
    C C 0.0033 0.0016 'International Tables Vol C Tables 4.2.6.8 and 6.1.1.4'
    H H 0 0 'International Tables Vol C Tables 4.2.6.8 and 6.1.1.4'
    N N 0.0061 0.0033 'International Tables Vol C Tables 4.2.6.8 and 6.1.1.4'
    O O 0.0106 0.006 'International Tables Vol C Tables 4.2.6.8 and 6.1.1.4'
    Cl Cl 0.1484 0.1585 'International Tables Vol C Tables 4.2.6.8 and 6.1.1.4'
_computing_data_collection     'APEX2 (Bruker, 2008)'
_computing_cell_refinement     'SAINT (Bruker, 2008)'
_computing_data_reduction     'SAINT (Bruker, 2008)'
_computing_structure_solution     'SHELXS97 (Sheldrick, 2008)'
_computing_structure_refinement     'SHELXL97 (Sheldrick, 2008)'
_computing_molecular_graphics     'PLATON (Spek, 2009)'
_computing_publication_material     'publCIF (Westrip, 2010)'
loop_
    _atom_site_type_symbol
    _atom_site_label
    _atom_site_fract_x
    _atom_site_fract_y
    _atom_site_fract_z
    _atom_site_U_iso_or_equiv
    _atom_site_adp_type
    _atom_site_calc_flag
    _atom_site_refinement_flags
    _atom_site_occupancy
    _atom_site_disorder_assembly
    _atom_site_disorder_group
    C C18 -0.04648(18) -0.0556(2) 0.06732(9) 0.0670(7) Uani d . 1 . .
    H H183 0.004 -0.1085 0.0536 0.072(7) Uiso calc R 1 . .
    H H182 -0.0823 -0.0222 0.037 0.087(8) Uiso calc R 1 . .
    H H181 -0.0865 -0.1073 0.0905 0.077(8) Uiso calc R 1 . .
    Cl Cl1 0.45882(4) 0.06221(6) 0.43367(2) 0.06047(19) Uani d . 1 . .
    O O1 0.44408(10) 0.21636(16) 0.53159(6) 0.0580(4) Uani d . 1 . .
    O O2 0.29752(10) 0.35298(14) 0.56689(5) 0.0591(4) Uani d . 1 . .
    O O5 -0.00877(10) 0.04997(13) 0.09843(5) 0.0520(4) Uani d . 1 . .
    C C2 0.36303(12) 0.21629(17) 0.50199(7) 0.0392(4) Uani d . 1 . .
    O O4 0.04678(10) 0.24539(12) 0.15426(6) 0.0536(4) Uani d . 1 . .
    C C9 0.20959(14) 0.06296(18) 0.33195(7) 0.0418(4) Uani d . 1 . .
    O O3 0.26778(11) -0.12586(15) 0.28885(6) 0.0667(4) Uani d . 1 . .
    C C1 0.35824(12) 0.14541(16) 0.45372(7) 0.0381(4) Uani d . 1 . .
    C C12 0.12393(13) 0.10618(18) 0.22209(7) 0.0379(4) Uani d . 1 . .
    C C14 0.03967(12) 0.01980(18) 0.14509(7) 0.0399(4) Uani d . 1 . .
    C C6 0.27698(13) 0.14201(16) 0.42094(7) 0.0385(4) Uani d . 1 . .
    C C16 0.11233(13) -0.12733(17) 0.21072(7) 0.0422(4) Uani d . 1 . .
    C C10 0.21200(13) -0.03516(17) 0.28728(7) 0.0419(4) Uani d . 1 . .
    C C11 0.14658(12) -0.02000(17) 0.23960(7) 0.0384(4) Uani d . 1 . .
    C C3 0.28456(13) 0.28768(17) 0.51852(7) 0.0415(4) Uani d . 1 . .
    C C8 0.27240(14) 0.05921(18) 0.37199(7) 0.0428(4) Uani d . 1 . .
    C C15 0.05818(13) -0.10426(19) 0.16356(8) 0.0441(5) Uani d . 1 . .
    C C5 0.20091(15) 0.21590(19) 0.43854(8) 0.0480(5) Uani d . 1 . .
    C C4 0.20394(14) 0.28813(19) 0.48690(8) 0.0481(5) Uani d . 1 . .
    C C13 0.07162(13) 0.12647(17) 0.17529(7) 0.0391(4) Uani d . 1 . .
    C C7 0.2259(2) 0.4344(3) 0.58622(10) 0.0790(8) Uani d . 1 . .
    H H72 0.2461 0.4764 0.6195 0.092(8) Uiso calc R 1 . .
    H H73 0.1706 0.3836 0.5936 0.130(13) Uiso calc R 1 . .
    H H71 0.2118 0.4989 0.5589 0.114(11) Uiso calc R 1 . .
    C C17 0.0853(2) 0.3566(2) 0.17956(12) 0.0850(9) Uani d . 1 . .
    H H171 0.0632 0.4332 0.161 0.091(8) Uiso calc R 1 . .
    H H173 0.1527 0.353 0.1775 0.176(18) Uiso calc R 1 . .
    H H172 0.0662 0.3595 0.2175 0.107(11) Uiso calc R 1 . .
    C C19 0.12707(18) -0.26652(19) 0.22824(10) 0.0631(6) Uani d . 1 . .
    H H191 0.1854 -0.2979 0.2134 0.092(9) Uiso calc R 1 . .
    H H192 0.0762 -0.3191 0.2148 0.086(8) Uiso calc R 1 . .
    H H193 0.129 -0.2712 0.2677 0.099(9) Uiso calc R 1 . .
    H H12 0.1442(11) 0.1768(17) 0.2420(7) 0.035(5) Uiso d . 1 . .
    H H9 0.1571(14) 0.1257(18) 0.3312(8) 0.052(6) Uiso d . 1 . .
    H H15 0.0328(14) -0.176(2) 0.1440(8) 0.055(6) Uiso d . 1 . .
    H H8 0.3199(16) -0.005(2) 0.3690(9) 0.068(7) Uiso d . 1 . .
    H H4 0.1507(14) 0.3358(18) 0.4991(8) 0.049(5) Uiso d . 1 . .
    H H5 0.1437(15) 0.2187(18) 0.4170(8) 0.056(6) Uiso d . 1 . .
    H H11 0.4370(19) 0.264(3) 0.5596(11) 0.086(9) Uiso d . 1 . .
loop_
    _atom_site_aniso_label
    _atom_site_aniso_U_11
    _atom_site_aniso_U_22
    _atom_site_aniso_U_33
    _atom_site_aniso_U_12
    _atom_site_aniso_U_13
    _atom_site_aniso_U_23
    C18 0.0762(17) 0.0730(15) 0.0518(13) 0.0048(14) -0.0219(13) -0.0163(12)
    Cl1 0.0484(3) 0.0816(4) 0.0514(3) 0.0225(3) -0.0062(2) -0.0222(3)
    O1 0.0492(9) 0.0793(10) 0.0454(8) 0.0208(7) -0.0142(7) -0.0228(8)
    O2 0.0545(9) 0.0761(10) 0.0468(8) 0.0214(7) -0.0101(6) -0.0256(7)
    O5 0.0543(8) 0.0603(8) 0.0413(7) -0.0015(7) -0.0140(6) 0.0000(6)
    C2 0.0390(10) 0.0447(10) 0.0340(9) 0.0033(8) -0.0052(8) 0.0005(8)
    O4 0.0685(10) 0.0434(7) 0.0490(8) 0.0009(7) -0.0120(7) 0.0060(6)
    C9 0.0465(11) 0.0448(10) 0.0340(9) 0.0026(9) -0.0011(8) 0.0000(8)
    O3 0.0803(11) 0.0626(9) 0.0573(9) 0.0270(8) -0.0224(8) -0.0160(7)
    C1 0.0399(10) 0.0391(9) 0.0354(9) 0.0046(8) 0.0018(8) 0.0004(7)
    C12 0.0414(10) 0.0398(10) 0.0326(9) -0.0027(8) 0.0023(8) -0.0043(8)
    C14 0.0353(9) 0.0516(11) 0.0329(9) -0.0018(8) -0.0012(8) -0.0006(8)
    C6 0.0439(10) 0.0367(9) 0.0350(9) -0.0008(8) -0.0026(8) 0.0010(7)
    C16 0.0442(11) 0.0422(10) 0.0402(10) -0.0001(8) -0.0003(8) -0.0013(8)
    C10 0.0469(11) 0.0431(10) 0.0357(9) 0.0027(9) -0.0019(8) 0.0002(8)
    C11 0.0404(10) 0.0440(10) 0.0307(9) 0.0011(8) 0.0037(8) -0.0004(7)
    C3 0.0452(11) 0.0447(10) 0.0346(9) 0.0041(8) -0.0010(8) -0.0043(8)
    C8 0.0487(11) 0.0424(10) 0.0374(9) 0.0017(9) -0.0022(9) -0.0010(8)
    C15 0.0454(11) 0.0440(11) 0.0429(10) -0.0038(9) -0.0037(8) -0.0065(9)
    C5 0.0437(12) 0.0534(11) 0.0471(11) 0.0047(9) -0.0107(9) -0.0066(9)
    C4 0.0433(11) 0.0534(11) 0.0474(11) 0.0111(9) -0.0028(9) -0.0090(9)
    C13 0.0419(10) 0.0405(10) 0.0350(9) 0.0007(8) 0.0035(8) 0.0044(8)
    C7 0.0757(19) 0.0977(19) 0.0635(15) 0.0395(17) -0.0135(13) -0.0370(15)
    C17 0.133(3) 0.0413(13) 0.080(2) -0.0037(14) -0.0335(18) 0.0099(12)
    C19 0.0734(17) 0.0438(11) 0.0720(16) -0.0010(11) -0.0164(13) -0.0010(10)
_geom_special_details
;
All e.s.d.'s (except the e.s.d. in the dihedral angle between two l.s. planes)
are estimated using the full covariance matrix. The cell e.s.d.'s are taken
into account individually in the estimation of e.s.d.'s in distances, angles
and torsion angles; correlations between e.s.d.'s in cell parameters are only
used when they are defined by crystal symmetry. An approximate (isotropic)
treatment of cell e.s.d.'s is used for estimating e.s.d.'s involving l.s.
planes.
;
loop_
    _geom_bond_atom_site_label_1
    _geom_bond_atom_site_label_2
    _geom_bond_site_symmetry_2
    _geom_bond_distance
    _geom_bond_publ_flag
    C18 O5 . 1.427(2) ?
    C18 H183 . 0.96 ?
    C18 H182 . 0.96 ?
    C18 H181 . 0.96 ?
    Cl1 C1 . 1.7356(18) ?
    O1 C2 . 1.358(2) ?
    O1 H11 . 0.85(3) ?
    O2 C3 . 1.365(2) ?
    O2 C7 . 1.399(2) ?
    O5 C14 . 1.362(2) ?
    C2 C1 . 1.382(2) ?
    C2 C3 . 1.394(2) ?
    O4 C13 . 1.371(2) ?
    O4 C17 . 1.409(3) ?
    C9 C8 . 1.320(3) ?
    C9 C10 . 1.482(3) ?
    C9 H9 . 0.99(2) ?
    O3 C10 . 1.225(2) ?
    C1 C6 . 1.403(2) ?
    C12 C13 . 1.374(2) ?
    C12 C11 . 1.403(2) ?
    C12 H12 . 0.919(17) ?
    C14 C15 . 1.377(3) ?
    C14 C13 . 1.395(2) ?
    C6 C5 . 1.389(3) ?
    C6 C8 . 1.463(2) ?
    C16 C11 . 1.395(2) ?
    C16 C15 . 1.400(3) ?
    C16 C19 . 1.507(3) ?
    C10 C11 . 1.493(2) ?
    C3 C4 . 1.379(3) ?
    C8 H8 . 0.95(2) ?
    C15 H15 . 0.95(2) ?
    C5 C4 . 1.390(3) ?
    C5 H5 . 0.97(2) ?
    C4 H4 . 0.95(2) ?
    C7 H72 . 0.96 ?
    C7 H73 . 0.96 ?
    C7 H71 . 0.96 ?
    C17 H171 . 0.96 ?
    C17 H173 . 0.96 ?
    C17 H172 . 0.96 ?
    C19 H191 . 0.96 ?
    C19 H192 . 0.96 ?
    C19 H193 . 0.96 ?
loop_
    _geom_angle_atom_site_label_1
    _geom_angle_atom_site_label_2
    _geom_angle_atom_site_label_3
    _geom_angle_site_symmetry_1
    _geom_angle_site_symmetry_3
    _geom_angle
    _geom_angle_publ_flag
    O5 C18 H183 . . 109.5 ?
    O5 C18 H182 . . 109.5 ?
    H183 C18 H182 . . 109.5 ?
    O5 C18 H181 . . 109.5 ?
    H183 C18 H181 . . 109.5 ?
    H182 C18 H181 . . 109.5 ?
    C2 O1 H11 . . 109.0(18) ?
    C3 O2 C7 . . 118.98(16) ?
    C14 O5 C18 . . 117.19(16) ?
    O1 C2 C1 . . 119.42(16) ?
    O1 C2 C3 . . 121.74(15) ?
    C1 C2 C3 . . 118.84(16) ?
    C13 O4 C17 . . 117.48(16) ?
    C8 C9 C10 . . 120.23(18) ?
    C8 C9 H9 . . 122.9(11) ?
    C10 C9 H9 . . 116.7(11) ?
    C2 C1 C6 . . 122.34(16) ?
    C2 C1 Cl1 . . 117.20(14) ?
    C6 C1 Cl1 . . 120.44(13) ?
    C13 C12 C11 . . 121.03(17) ?
    C13 C12 H12 . . 119.0(10) ?
    C11 C12 H12 . . 119.9(10) ?
    O5 C14 C15 . . 125.34(16) ?
    O5 C14 C13 . . 115.01(16) ?
    C15 C14 C13 . . 119.65(16) ?
    C5 C6 C1 . . 116.93(16) ?
    C5 C6 C8 . . 122.23(17) ?
    C1 C6 C8 . . 120.79(16) ?
    C11 C16 C15 . . 117.97(16) ?
    C11 C16 C19 . . 124.08(17) ?
    C15 C16 C19 . . 117.91(17) ?
    O3 C10 C9 . . 120.70(17) ?
    O3 C10 C11 . . 120.46(16) ?
    C9 C10 C11 . . 118.83(16) ?
    C16 C11 C12 . . 119.93(16) ?
    C16 C11 C10 . . 121.64(16) ?
    C12 C11 C10 . . 118.34(16) ?
    O2 C3 C4 . . 126.10(17) ?
    O2 C3 C2 . . 113.49(15) ?
    C4 C3 C2 . . 120.40(16) ?
    C9 C8 C6 . . 127.66(18) ?
    C9 C8 H8 . . 116.4(13) ?
    C6 C8 H8 . . 115.9(13) ?
    C14 C15 C16 . . 121.88(17) ?
    C14 C15 H15 . . 119.1(12) ?
    C16 C15 H15 . . 119.1(12) ?
    C6 C5 C4 . . 121.87(18) ?
    C6 C5 H5 . . 120.4(12) ?
    C4 C5 H5 . . 117.8(12) ?
    C3 C4 C5 . . 119.61(18) ?
    C3 C4 H4 . . 119.4(12) ?
    C5 C4 H4 . . 121.0(12) ?
    O4 C13 C12 . . 125.64(16) ?
    O4 C13 C14 . . 114.92(15) ?
    C12 C13 C14 . . 119.43(16) ?
    O2 C7 H72 . . 109.5 ?
    O2 C7 H73 . . 109.5 ?
    H72 C7 H73 . . 109.5 ?
    O2 C7 H71 . . 109.5 ?
    H72 C7 H71 . . 109.5 ?
    H73 C7 H71 . . 109.5 ?
    O4 C17 H171 . . 109.5 ?
    O4 C17 H173 . . 109.5 ?
    H171 C17 H173 . . 109.5 ?
    O4 C17 H172 . . 109.5 ?
    H171 C17 H172 . . 109.5 ?
    H173 C17 H172 . . 109.5 ?
    C16 C19 H191 . . 109.5 ?
    C16 C19 H192 . . 109.5 ?
    H191 C19 H192 . . 109.5 ?
    C16 C19 H193 . . 109.5 ?
    H191 C19 H193 . . 109.5 ?
    H192 C19 H193 . . 109.5 ?
loop_
    _geom_hbond_atom_site_label_D
    _geom_hbond_atom_site_label_H
    _geom_hbond_atom_site_label_A
    _geom_hbond_site_symmetry_D
    _geom_hbond_site_symmetry_H
    _geom_hbond_site_symmetry_a
    _geom_hbond_distance_dh
    _geom_hbond_distance_ha
    _geom_hbond_distance_da
    _geom_hbond_angle_dha
    _geom_hbond_publ_flag
    O1 H11 O4 1_555 1_555 2_555 0.84(3) 2.31(3) 3.007(2) 140(3) yes
    O1 H11 O5 1_555 1_555 2_555 0.84(3) 2.37(3) 3.042(2) 138(2) yes
    C8 H8 Cl1 1_555 1_555 1_555 0.95(2) 2.62(2) 3.044(2) 107.9(15) yes
    C7 H72 Cg2 1_555 1_555 2_555 0.96 2.92 3.720(3) 142 yes
    C18 H181 Cg1 1_555 1_555 6_556 0.96 3.00 3.512(2) 115 yes
data_global
_journal_date_recd_electronic     2012-07-04
_journal_date_accepted     2012-09-06
_journal_name_full     'Acta Crystallographica, Section E'
_journal_year     2012
_journal_volume     68
_journal_issue     10
_journal_page_first     o2926
_journal_page_last     o2927
_journal_paper_category     QO
_journal_paper_doi     10.1107/S1600536812038275
_journal_coeditor_code     ZJ2087
_publ_contact_author_name     'Urmila H. Patel'
_publ_contact_author_address
;
Department of Physics
Sardar Patel University
Vallabh Vidya Nagar
Gujarat 388 120
India
;
_publ_contact_author_email     'u_h_patel@yahoo.com'
_publ_contact_author_fax     '91(2692)236475'
_publ_contact_author_phone     '91(2692)226844'
_publ_section_title
;\
3-(2-Chloro-3-hydroxy-4-methoxyphenyl)-1-(4,5-dimethoxy-2-methylphenyl)prop-2-\
en-1-one
;
loop_
    _publ_author_name
    _publ_author_footnote
    _publ_author_address
    'Patel, U. H.' .
;
Department of Physics
Sardar Patel University
Vallabh Vidya Nagar
Gujarat 388 120
India
;
    'Gandhi, S. A.' .
;
Department of Physics
Sardar Patel University
Vallabh Vidya Nagar
Gujarat 388 120
India
;
    'Barot, V. M.' .
;
P. G. Center in Chemistry
Smt. S. M. Panchal Science College
Talod
Gujarat 383 215
India
;
    'Patel, M. C.' .
;
P. G. Center in Chemistry
Smt. S. M. Panchal Science College
Talod
Gujarat 383 215
India
;
