# Supplementary material for: 3-(2-Chloro-3-hy­droxy-4-meth­oxy­phen­yl)-1-(4,5-dimeth­oxy-2-methyl­phen­yl)prop-2-en-1-one
Source: Acta Crystallogr Sect E Struct Rep Online. 2012 Sep 12;68(Pt 10):o2926–7. doi: 10.1107/S1600536812038275 (PMC3470302; doi:10.1107/S1600536812038275)
Supplement: Supplementary file 2 [file e-68-o2926-Isup2.hkl]

#
# h,k,l, Fc-squared, Fo-squared, sigma(Fo-squared) and status flag
#
data_I
_shelx_title ' MP4 in Pbcn'
_shelx_refln_list_code          4
_shelx_F_calc_maximum      383.71
_exptl_crystal_F_000      1520.00
_reflns_d_resolution_high  0.8409
 
loop_
 _symmetry_equiv_pos_as_xyz
 'x, y, z'
 '-x+1/2, -y+1/2, z+1/2'
 '-x, y, -z+1/2'
 'x+1/2, -y+1/2, -z'
 '-x, -y, -z'
 'x-1/2, y-1/2, -z-1/2'
 'x, -y, z-1/2'
 '-x-1/2, y-1/2, z'
 
_cell_length_a    14.2134
_cell_length_b    10.2802
_cell_length_c    24.2786
_cell_angle_alpha  90.000
_cell_angle_beta   90.000
_cell_angle_gamma  90.000
 
_shelx_F_squared_multiplier     1.000
 
loop_
 _refln_index_h
 _refln_index_k
 _refln_index_l
 _refln_F_squared_calc
 _refln_F_squared_meas
 _refln_F_squared_sigma
 _refln_observed_status
   2   0   0      362.88      290.29      9.36 o
   4   0   0    23142.01    22370.15    331.06 o
   6   0   0     4139.15     3745.67     62.69 o
   8   0   0     2970.65     2935.10     58.58 o
  10   0   0     2733.55     2529.96     92.35 o
  12   0   0    14559.47    14079.76    360.55 o
  14   0   0      911.46      920.40     52.72 o
  16   0   0      110.10      133.00     25.02 o
   1   1   0    12924.29    11282.77    178.47 o
   3   1   0       22.20       40.57      2.46 o
   5   1   0       59.29       73.18      3.91 o
   7   1   0     1306.45     1155.89     21.81 o
   9   1   0      462.61      428.49     13.35 o
  11   1   0     1714.37     1633.90     39.48 o
  13   1   0        6.88        8.95      9.76 o
  15   1   0     1034.14     1137.07     39.67 o
   0   2   0      940.24      779.45     18.64 o
   2   2   0     5798.45     5652.21     57.92 o
   4   2   0    15645.74    14379.21    151.77 o
   6   2   0      260.37      260.34      8.39 o
   8   2   0      309.59      305.33     10.02 o
  10   2   0      439.75      407.48     14.65 o
  12   2   0        6.60       -6.95      7.96 o
  14   2   0      321.07      320.19     19.54 o
  16   2   0      234.79      263.67     22.47 o
   1   3   0     5311.88     5617.08     62.48 o
   3   3   0      279.05      311.52      5.92 o
   5   3   0      133.40      181.92      5.87 o
   7   3   0     1926.23     2054.33     30.38 o
   9   3   0       60.34       45.80      7.18 o
  11   3   0      385.85      356.40     15.14 o
  13   3   0      577.53      602.64     23.79 o
  15   3   0        4.54        2.24     12.77 o
   0   4   0       90.78      123.10      4.47 o
   2   4   0     2705.02     2463.68     30.44 o
   4   4   0      932.37     1033.52     15.07 o
   6   4   0     2442.37     2668.13     38.25 o
   8   4   0      588.68      610.62     15.94 o
  10   4   0      634.51      630.76     18.39 o
  12   4   0      442.13      430.26     18.13 o
  14   4   0        1.64      -15.92     10.61 o
   1   5   0     1064.47     1040.96     16.79 o
   3   5   0      117.13      131.42      3.82 o
   5   5   0     6811.36     7568.16     93.61 o
   7   5   0      120.62      141.69     10.80 o
   9   5   0      330.40      351.13     13.99 o
  11   5   0      203.94      244.77     16.17 o
  13   5   0        9.97       -7.27     12.58 o
  15   5   0      699.35      821.24     37.08 o
   0   6   0     4842.14     4725.03     88.53 o
   2   6   0     3526.22     3538.27     42.96 o
   4   6   0     1294.62     1279.00     19.59 o
   6   6   0        5.59       25.28      5.13 o
   8   6   0      138.85      122.30      8.40 o
  10   6   0      130.08      131.84     12.75 o
  12   6   0      819.68      863.05     33.91 o
  14   6   0      156.56      184.32     31.29 o
   1   7   0     1723.12     1832.00     30.50 o
   3   7   0      116.15      118.13      4.57 o
   5   7   0      274.23      249.75      9.18 o
   7   7   0        6.17       -3.38      4.96 o
   9   7   0      573.53      543.33     23.96 o
  11   7   0      355.28      408.73     23.26 o
  13   7   0      413.21      413.70     25.90 o
   0   8   0      370.81      332.10     10.77 o
   2   8   0        4.24        4.39      2.88 o
   4   8   0     2415.26     2501.20     37.02 o
   6   8   0      245.65      258.09     11.63 o
   8   8   0       79.44       74.77     13.99 o
  10   8   0       22.49        7.81     10.81 o
  12   8   0       71.14       88.57     15.92 o
   1   9   0      402.76      402.94     11.97 o
   3   9   0       26.79       27.70      7.76 o
   5   9   0      258.04      234.54     10.04 o
   7   9   0      180.04      191.39     14.73 o
   9   9   0      144.79      166.95     15.81 o
  11   9   0      222.92      243.72     19.98 o
   0  10   0     1373.50     1468.06     81.00 o
   2  10   0       26.43       22.94      5.98 o
   4  10   0      409.61      462.43     27.37 o
   6  10   0       48.22       55.01      9.81 o
   8  10   0        2.68        3.98     10.26 o
   1  11   0       49.22       35.90     34.71 o
   3  11   0       77.93       72.92     12.81 o
   5  11   0      159.71      148.98     17.30 o
   7  11   0       21.12        7.42     10.46 o
   0  12   0      810.57      943.03     67.98 o
   2  12   0      140.98      115.78     23.52 o
   1   1   1     2039.22     1913.72     15.53 o
   2   1   1    21863.12    19864.49    149.66 o
   3   1   1      574.70      572.15      6.11 o
   4   1   1    10673.65     9941.75     75.06 o
   5   1   1     1051.55     1126.00     11.43 o
   6   1   1     3436.70     3248.15     28.25 o
   7   1   1     2252.32     2164.67     22.87 o
   8   1   1      981.34     1040.89     18.20 o
   9   1   1      111.01      106.46      5.59 o
  10   1   1      591.31      572.23     11.92 o
  11   1   1       34.84       38.91      6.52 o
  12   1   1     1218.93     1246.64     22.00 o
  13   1   1       17.85       20.10      7.27 o
  14   1   1       45.41       37.24      8.35 o
  15   1   1       75.11       75.45     10.00 o
  16   1   1       32.54       40.41     10.69 o
   0   2   1     3668.47     3462.27     42.80 o
   1   2   1      389.86      423.31      3.93 o
   2   2   1      458.88      391.57      4.16 o
   3   2   1    10801.53    10664.10     83.25 o
   4   2   1      471.60      449.66      5.80 o
   5   2   1      734.99      743.57      8.58 o
   6   2   1     2224.11     2071.58     19.03 o
   7   2   1      698.36      631.63      9.69 o
   8   2   1        3.30        8.16      3.03 o
   9   2   1     3094.79     2995.30     38.15 o
  10   2   1       29.01       21.66      4.82 o
  11   2   1       14.84       11.93      5.35 o
  12   2   1      310.25      263.54     10.59 o
  13   2   1       24.44       13.53      6.81 o
  14   2   1       68.81       60.86      8.99 o
  15   2   1        7.75        4.34      9.05 o
  16   2   1       12.97        6.89      9.86 o
   1   3   1     1184.06     1131.21      8.99 o
   2   3   1      902.31      844.09      7.01 o
   3   3   1     2314.96     2187.04     17.87 o
   4   3   1        0.64       -1.38      1.36 o
   5   3   1      516.88      532.08      7.26 o
   6   3   1     2017.72     2022.09     19.49 o
   7   3   1     1534.61     1533.10     17.25 o
   8   3   1      230.76      196.06      6.86 o
   9   3   1     1307.38     1326.12     21.58 o
  10   3   1       74.41       90.25      6.34 o
  11   3   1      826.96      818.40     15.70 o
  12   3   1      288.25      315.14     11.28 o
  13   3   1       99.64       86.26      8.92 o
  14   3   1       53.65       64.39      9.94 o
  15   3   1      170.33      201.34     13.62 o
  16   3   1       22.25       49.58     12.37 o
   0   4   1     1570.02     1501.66     19.07 o
   1   4   1      214.31      225.31      3.21 o
   2   4   1     1219.84     1232.00     10.60 o
   3   4   1      717.21      769.35      7.26 o
   4   4   1     2893.49     3064.57     25.56 o
   5   4   1     3046.26     3374.70     27.87 o
   6   4   1       63.45       68.06      3.51 o
   7   4   1     1587.86     1477.20     25.47 o
   8   4   1      165.48      190.81      6.63 o
   9   4   1       24.32       12.64      4.56 o
  10   4   1       11.31        1.69      4.58 o
  11   4   1      752.76      757.31     15.06 o
  12   4   1       14.96       14.00      6.26 o
  13   4   1        2.22       -0.64      7.41 o
  14   4   1      148.52      155.38     12.50 o
  15   4   1        0.06       -6.52      9.82 o
   1   5   1      132.06      121.68      3.25 o
   2   5   1      107.20       74.44      2.18 o
   3   5   1     2184.54     2375.38     19.96 o
   4   5   1    11828.00    12399.29     92.82 o
   5   5   1      152.12      150.92      4.39 o
   6   5   1     1519.94     1343.28     17.91 o
   7   5   1      467.97      443.91      8.86 o
   8   5   1     3029.13     3046.48     37.15 o
   9   5   1        0.03        1.19      3.92 o
  10   5   1       58.38       47.15      5.60 o
  11   5   1      234.79      226.84     11.19 o
  12   5   1       53.66       79.83      9.16 o
  13   5   1       70.56       69.89     11.10 o
  14   5   1      156.74      180.98     14.24 o
  15   5   1        1.08       -3.42     11.64 o
   0   6   1     3510.92     3777.40     54.10 o
   1   6   1       22.75       14.76      2.29 o
   2   6   1      141.17      133.37      3.24 o
   3   6   1     1139.19     1208.47     12.34 o
   4   6   1     1238.93     1265.58     13.88 o
   5   6   1      223.15      214.34      4.79 o
   6   6   1      344.05      367.68      8.06 o
   7   6   1      688.89      669.92     11.81 o
   8   6   1      120.80      127.20      5.99 o
   9   6   1       19.69       19.29      4.65 o
  10   6   1        1.80       -4.23      6.03 o
  11   6   1       27.69       21.05      7.96 o
  12   6   1       33.17       15.43      8.65 o
  13   6   1       26.61       11.19      8.91 o
  14   6   1      196.28      221.28     15.30 o
   1   7   1      121.45      134.07      3.88 o
   2   7   1      109.83       92.51      3.39 o
   3   7   1      270.82      271.40      5.22 o
   4   7   1       27.58       28.55      2.77 o
   5   7   1       42.53       35.41      3.27 o
   6   7   1      213.87      211.02      5.82 o
   7   7   1      295.42      305.33      8.51 o
   8   7   1       13.38        3.05      3.92 o
   9   7   1        5.91        3.64      6.51 o
  10   7   1        0.18       -5.69      6.92 o
  11   7   1      268.49      235.23     13.30 o
  12   7   1       93.99      111.39     11.54 o
  13   7   1       37.60       25.53     10.11 o
   0   8   1      362.94      414.40     11.15 o
   1   8   1       18.38       15.26      3.54 o
   2   8   1      215.78      243.21      6.46 o
   3   8   1      167.67      172.05      4.58 o
   4   8   1      515.89      501.14     10.96 o
   5   8   1       37.38       42.60      3.85 o
   6   8   1        6.16       -2.89      4.18 o
   7   8   1      173.50      176.78      8.40 o
   8   8   1      217.80      226.51     11.20 o
   9   8   1       27.00       18.88      7.56 o
  10   8   1       29.37       37.00      8.42 o
  11   8   1        0.16       -6.61      7.89 o
  12   8   1       20.79       27.05      9.64 o
   1   9   1      213.27      198.41      5.01 o
   2   9   1      320.78      318.08      6.82 o
   3   9   1     1222.38     1211.29     23.04 o
   4   9   1       51.46       48.89      3.81 o
   5   9   1        4.16       -4.53      3.55 o
   6   9   1      248.54      240.58      8.51 o
   7   9   1      203.78      203.49     10.52 o
   8   9   1       82.91       56.18      8.26 o
   9   9   1      265.11      246.66     12.75 o
  10   9   1        0.63        4.51      8.16 o
  11   9   1        7.22       19.18      9.20 o
   0  10   1      188.52      189.13      8.80 o
   1  10   1        7.17        1.88      4.46 o
   2  10   1      256.49      265.28     10.12 o
   3  10   1       12.47        4.80      5.59 o
   4  10   1       53.00       61.89      8.84 o
   5  10   1      239.69      198.08      9.36 o
   6  10   1        4.30        4.84      6.30 o
   7  10   1       96.75      117.49      9.44 o
   8  10   1       32.66       21.66      8.17 o
   9  10   1        0.32       10.47      8.52 o
   1  11   1        0.15       -0.37      7.91 o
   2  11   1       38.17       31.22      7.03 o
   3  11   1        3.30       -8.74     12.19 o
   4  11   1       11.24       -0.12      8.69 o
   5  11   1        0.00        6.93      7.96 o
   6  11   1      123.30      151.73     17.49 o
   7  11   1        0.00        1.75      7.12 o
   0  12   1      299.58      284.71     33.99 o
   1  12   1      150.68      117.98     16.76 o
   2  12   1       87.51       82.36     17.95 o
   3  12   1        5.43        0.66      7.40 o
   1   0   2     1178.71     1037.66     90.46 o
   2   0   2      230.62      225.72      4.18 o
   3   0   2    32574.83    30417.42    330.16 o
   4   0   2    22848.43    21497.12    224.97 o
   5   0   2        6.35        1.97      2.43 o
   6   0   2     3241.23     3107.51     37.68 o
   7   0   2      211.64      199.20     10.65 o
   8   0   2     4827.78     4766.94     67.93 o
   9   0   2     1337.49     1316.34     30.17 o
  10   0   2      107.81      142.33     10.03 o
  11   0   2      834.95      891.83     24.54 o
  12   0   2     1146.32     1100.47     31.59 o
  13   0   2       23.67        7.09      9.30 o
  14   0   2       11.21        6.69     11.75 o
  15   0   2      225.37      191.05     17.68 o
  16   0   2       64.77       55.52     14.24 o
   1   1   2    20882.99    19997.37    154.46 o
   2   1   2     6121.44     6319.51     48.51 o
   3   1   2     4860.61     4620.39     35.71 o
   4   1   2     5008.09     4904.58     38.44 o
   5   1   2      360.06      428.90      6.10 o
   6   1   2     2859.55     3032.65     26.10 o
   7   1   2       35.08       31.37      3.20 o
   8   1   2     1196.12     1130.65     14.58 o
   9   1   2      392.88      433.10      9.45 o
  10   1   2      446.47      424.47     14.56 o
  11   1   2     2854.53     2672.79     35.36 o
  12   1   2      279.81      298.57     11.63 o
  13   1   2      181.70      189.11     13.96 o
  14   1   2      154.89      149.32     10.71 o
  15   1   2        0.04       -0.34      8.02 o
  16   1   2      366.20      343.38     17.01 o
   0   2   2    13415.06    12602.50    145.01 o
   1   2   2     3530.00     3455.44     25.82 o
   2   2   2    28242.96    27002.86    198.23 o
   3   2   2     5427.91     5139.54     40.29 o
   4   2   2      171.52      180.85      4.51 o
   5   2   2     8858.61     8619.26     66.09 o
   6   2   2      205.99      208.49      4.86 o
   7   2   2     2832.27     2659.09     26.29 o
   8   2   2      388.17      365.83      7.90 o
   9   2   2      197.31      163.25      6.93 o
  10   2   2      460.56      408.77     11.62 o
  11   2   2       84.48       86.79      7.00 o
  12   2   2      376.56      378.31     12.30 o
  13   2   2      134.16      142.20     10.02 o
  14   2   2     1339.96     1327.88     26.24 o
  15   2   2        7.33        7.44      8.88 o
  16   2   2       15.96       13.10      9.94 o
   1   3   2      375.73      345.17      3.51 o
   2   3   2      434.51      417.08      4.26 o
   3   3   2      768.64      824.16      7.77 o
   4   3   2     3313.98     3282.23     26.49 o
   5   3   2     4767.68     4894.37     38.90 o
   6   3   2      242.86      224.64      5.07 o
   7   3   2     2093.91     2037.55     21.29 o
   8   3   2     1582.77     1577.66     20.43 o
   9   3   2       59.14       62.83      5.29 o
  10   3   2      309.32      305.74      9.23 o
  11   3   2       31.45        8.15      5.85 o
  12   3   2       23.66       30.35      6.55 o
  13   3   2       20.73       18.19      7.27 o
  14   3   2       43.93       31.62      9.10 o
  15   3   2       57.68       60.18     10.72 o
  16   3   2      158.40      166.96     19.00 o
   0   4   2     6169.12     6420.74     83.46 o
   1   4   2       99.13      106.62      2.32 o
   2   4   2      339.08      350.06      4.24 o
   3   4   2      447.97      549.67      5.86 o
   4   4   2       70.17       64.30      2.40 o
   5   4   2      784.47      835.02      9.10 o
   6   4   2     3915.73     4285.34     38.55 o
   7   4   2      105.47      111.24      5.33 o
   8   4   2       98.69       95.38      5.41 o
   9   4   2     2656.40     2736.10     36.23 o
  10   4   2       12.50        3.46      4.59 o
  11   4   2       15.77        4.45      5.26 o
  12   4   2       12.23        5.51      6.48 o
  13   4   2       31.08       36.14      8.43 o
  14   4   2       10.97       -7.66      8.42 o
  15   4   2        3.48        3.28     10.24 o
   1   5   2       63.46       95.39      2.43 o
   2   5   2     1154.26     1301.28     11.94 o
   3   5   2       14.91       19.23      1.86 o
   4   5   2      267.93      241.73      4.70 o
   5   5   2      174.00      179.70      4.95 o
   6   5   2      120.22      126.52      4.82 o
   7   5   2        0.41       -4.80      3.20 o
   8   5   2        4.78       -5.45      3.64 o
   9   5   2      359.73      309.05      9.12 o
  10   5   2        5.14       -2.83      4.57 o
  11   5   2       19.92       11.33      6.84 o
  12   5   2        7.85       -6.75      6.97 o
  13   5   2      189.97      190.74     13.85 o
  14   5   2       15.70        1.64      9.52 o
  15   5   2       32.76       54.05     12.33 o
   0   6   2       92.15       87.83      4.76 o
   1   6   2      116.71      109.81      2.91 o
   2   6   2      856.30      788.96     10.12 o
   3   6   2       34.03       46.95      2.40 o
   4   6   2      487.73      477.95      7.01 o
   5   6   2      280.18      256.21      5.20 o
   6   6   2       37.27       44.70      4.00 o
   7   6   2      314.62      301.92      7.88 o
   8   6   2       67.46       87.04      6.12 o
   9   6   2        2.85       -2.80      4.26 o
  10   6   2      146.45      122.85      8.39 o
  11   6   2      347.43      344.14     13.90 o
  12   6   2        1.19      -11.41      7.61 o
  13   6   2       41.79       44.03     10.23 o
  14   6   2      114.05      128.85     14.98 o
   1   7   2      150.94      169.48      5.17 o
   2   7   2      607.94      609.53      8.61 o
   3   7   2      604.25      653.64      8.32 o
   4   7   2      984.92     1002.59     12.54 o
   5   7   2      195.53      174.19      5.10 o
   6   7   2       71.51       76.02      4.01 o
   7   7   2      437.11      410.05      8.73 o
   8   7   2      383.07      383.90      9.82 o
   9   7   2      200.05      166.03     10.60 o
  10   7   2        6.52       -7.27      6.84 o
  11   7   2       41.83       46.73      9.24 o
  12   7   2       40.73       31.54      9.06 o
  13   7   2      166.49      190.41     17.49 o
   0   8   2     4630.86     4672.77     90.23 o
   1   8   2      723.70      677.71      9.16 o
   2   8   2      736.31      731.33     10.58 o
   3   8   2     1996.68     2037.50     23.57 o
   4   8   2        1.12       -2.83      2.49 o
   5   8   2     1620.48     1610.08     19.49 o
   6   8   2      255.61      272.18      7.71 o
   7   8   2      895.32      900.95     17.88 o
   8   8   2        8.50        3.16      8.13 o
   9   8   2       32.10       25.89      8.08 o
  10   8   2      190.10      203.31     12.42 o
  11   8   2       82.19       85.63     10.32 o
  12   8   2      129.66      150.33     12.97 o
   1   9   2      147.90      154.35      5.15 o
   2   9   2       54.94       61.94      3.78 o
   3   9   2        9.59       -2.77      3.31 o
   4   9   2       64.57       46.64      4.78 o
   5   9   2      438.90      449.31      9.95 o
   6   9   2        0.04        1.62      4.50 o
   7   9   2      191.88      190.17     10.41 o
   8   9   2       18.16       23.11      7.43 o
   9   9   2       32.67       21.72      7.94 o
  10   9   2        9.98        1.48      8.09 o
  11   9   2       25.46       24.20      9.38 o
   0  10   2        7.73        7.72      5.65 o
   1  10   2      193.60      206.94      7.14 o
   2  10   2      137.88      162.36      6.73 o
   3  10   2        5.15        1.50      3.74 o
   4  10   2        7.73       -1.89      4.65 o
   5  10   2      139.11      144.16      9.62 o
   6  10   2       25.35       22.27      6.47 o
   7  10   2       10.18       11.60      7.13 o
   8  10   2       19.32        5.74      7.70 o
   9  10   2       75.94       80.91     10.56 o
   1  11   2        9.22        6.41      6.77 o
   2  11   2        4.10       -0.46      6.77 o
   3  11   2        6.54        1.18      6.39 o
   4  11   2       10.41       10.12      7.32 o
   5  11   2        0.90        0.68      6.04 o
   6  11   2        2.34       -3.00      7.74 o
   7  11   2       14.28       16.10      7.15 o
   0  12   2       32.69       15.91     26.03 o
   1  12   2       30.52       33.91     13.88 o
   2  12   2        2.47       -6.30      9.99 o
   3  12   2       38.74       31.92      8.62 o
   1   1   3      690.13      629.65      5.93 o
   2   1   3     2936.01     2846.42     22.11 o
   3   1   3     2808.98     2680.75     22.08 o
   4   1   3      798.62      787.83      8.33 o
   5   1   3      305.85      277.84      4.90 o
   6   1   3      260.41      300.54      5.81 o
   7   1   3      229.88      269.15      7.03 o
   8   1   3      142.14      150.49      5.42 o
   9   1   3       45.92       43.90      4.61 o
  10   1   3      763.07      762.41     13.84 o
  11   1   3      748.34      752.75     17.02 o
  12   1   3      409.44      414.07     16.16 o
  13   1   3      162.22      165.80     10.21 o
  14   1   3       16.60       27.10      7.85 o
  15   1   3      426.04      466.14     19.75 o
  16   1   3        3.92       14.10      9.97 o
   0   2   3    79238.64    76240.40    965.25 o
   1   2   3      444.44      357.02      3.43 o
   2   2   3    11751.26    11049.09     81.88 o
   3   2   3      415.77      403.75      4.87 o
   4   2   3    16700.61    16435.48    124.87 o
   5   2   3        5.61        2.07      1.96 o
   6   2   3        8.30        9.36      2.38 o
   7   2   3        5.18       -1.60      2.74 o
   8   2   3       28.13       45.31      3.93 o
   9   2   3     1212.43     1153.69     17.22 o
  10   2   3       23.35       18.61      4.75 o
  11   2   3      409.81      391.04     11.28 o
  12   2   3      833.85      863.35     20.11 o
  13   2   3        3.45       -9.70      6.47 o
  14   2   3        0.41       14.08      7.63 o
  15   2   3        4.12       15.09      9.21 o
  16   2   3      361.05      393.09     17.83 o
   1   3   3    23840.46    22818.91    167.86 o
   2   3   3       10.77        7.54      0.98 o
   3   3   3      212.55      242.16      3.69 o
   4   3   3        0.42       -1.02      1.51 o
   5   3   3      229.77      278.74      4.97 o
   6   3   3     4213.28     4418.49     39.18 o
   7   3   3     4354.19     4627.75     42.02 o
   8   3   3      248.44      195.55      6.72 o
   9   3   3      288.28      252.26      7.98 o
  10   3   3        8.59       13.73      4.85 o
  11   3   3     4799.08     4890.75     66.20 o
  12   3   3      225.53      220.23      9.95 o
  13   3   3      386.71      371.86     13.60 o
  14   3   3       71.49       67.26     10.12 o
  15   3   3      142.98      165.85     12.97 o
  16   3   3       12.19       19.04     11.47 o
   0   4   3    11802.90    12282.90    148.91 o
   1   4   3      303.97      334.33      4.22 o
   2   4   3     5363.23     5415.62     42.04 o
   3   4   3      292.53      316.78      4.35 o
   4   4   3     3940.78     3991.85     31.70 o
   5   4   3       29.35       39.51      2.47 o
   6   4   3      126.96      123.83      4.11 o
   7   4   3       94.35       88.96      4.90 o
   8   4   3        8.82        2.30      3.53 o
   9   4   3       87.53       82.33      5.80 o
  10   4   3      749.63      716.98     14.33 o
  11   4   3      376.56      356.38     10.55 o
  12   4   3      130.09      109.01      9.27 o
  13   4   3       33.83       42.42      8.91 o
  14   4   3       93.33       98.61     11.68 o
  15   4   3        1.92      -12.68      9.89 o
   1   5   3      198.90      248.47      3.89 o
   2   5   3      132.49      122.40      2.52 o
   3   5   3     1350.15     1310.64     12.60 o
   4   5   3      970.25      904.91      9.67 o
   5   5   3       18.28       21.44      2.41 o
   6   5   3      134.20      133.04      4.95 o
   7   5   3     1582.09     1561.05     20.25 o
   8   5   3       33.50       16.60      4.13 o
   9   5   3      871.65      792.70     14.47 o
  10   5   3      108.12      101.70      6.57 o
  11   5   3       95.24       87.27      8.75 o
  12   5   3        2.48       -6.44      7.35 o
  13   5   3      764.10      758.00     24.54 o
  14   5   3        5.53       13.21     10.36 o
  15   5   3      244.20      244.50     16.24 o
   0   6   3      545.81      528.47     11.48 o
   1   6   3      266.92      294.11      4.39 o
   2   6   3     1034.05     1018.87     11.46 o
   3   6   3     4932.76     5223.72     43.06 o
   4   6   3     1007.46     1032.88     11.58 o
   5   6   3        0.03       -2.25      2.17 o
   6   6   3      299.69      337.70      7.51 o
   7   6   3      447.29      455.03      9.66 o
   8   6   3        3.33        3.05      3.87 o
   9   6   3      110.10      105.14      5.97 o
  10   6   3       41.04       43.80      7.26 o
  11   6   3       12.18        1.16      7.77 o
  12   6   3       63.94       60.78     10.02 o
  13   6   3        6.09       15.50      9.46 o
  14   6   3        0.02       -7.90      9.64 o
   1   7   3       10.97       10.19      1.84 o
   2   7   3        8.70        9.03      2.22 o
   3   7   3      135.92      129.83      3.56 o
   4   7   3      395.87      388.32      8.45 o
   5   7   3      586.87      569.20      8.96 o
   6   7   3        0.32       -4.85      3.23 o
   7   7   3       86.32       84.23      4.87 o
   8   7   3      118.73       95.25      6.49 o
   9   7   3      482.28      508.56     18.57 o
  10   7   3       82.19       66.50      9.01 o
  11   7   3       43.31       35.48      8.79 o
  12   7   3        1.36       -1.90      8.37 o
  13   7   3      102.89      117.60     12.62 o
   0   8   3     3109.42     3247.90     62.26 o
   1   8   3       14.22       10.44      2.89 o
   2   8   3       47.64       42.61      3.54 o
   3   8   3      494.54      492.96      8.95 o
   4   8   3       89.70       94.31      4.42 o
   5   8   3      289.27      281.25      6.99 o
   6   8   3       12.24        4.32      4.40 o
   7   8   3       75.19       63.43      6.56 o
   8   8   3      147.13      151.20     10.03 o
   9   8   3       53.79       47.46      8.54 o
  10   8   3      120.96      123.54     10.79 o
  11   8   3        1.61        0.95      8.22 o
  12   8   3       45.21       44.75     10.56 o
   1   9   3      364.81      337.23      9.38 o
   2   9   3      126.47      128.16      4.89 o
   3   9   3        4.00       -2.11      3.59 o
   4   9   3      634.06      607.55     12.25 o
   5   9   3       31.89       39.81      5.47 o
   6   9   3      613.13      570.91     19.22 o
   7   9   3      125.30      139.73     11.30 o
   8   9   3        2.24       -1.33      7.60 o
   9   9   3        6.28        4.74      7.57 o
  10   9   3       18.96        6.95      8.12 o
  11   9   3        5.08       -1.51      8.86 o
   0  10   3      127.88      138.94     10.41 o
   1  10   3      204.85      199.00      8.34 o
   2  10   3      346.65      353.74      9.05 o
   3  10   3       10.46        5.25      5.25 o
   4  10   3        4.19       -3.98      4.24 o
   5  10   3       95.96       79.28      9.06 o
   6  10   3        1.25        5.43      4.61 o
   7  10   3        6.34        5.89      6.63 o
   8  10   3        0.61        3.35      7.49 o
   9  10   3       32.64       42.93      9.42 o
   1  11   3      166.10      192.16      9.62 o
   2  11   3        6.26        3.37      6.33 o
   3  11   3        6.26        7.20      4.99 o
   4  11   3       42.15       39.41      7.49 o
   5  11   3       84.86       91.68      8.22 o
   6  11   3        7.99       10.64      8.11 o
   7  11   3       26.93       37.55      9.95 o
   0  12   3      284.01      231.78     27.09 o
   1  12   3       27.99       10.41     10.50 o
   2  12   3       13.08        4.39     13.17 o
   0   0   4     4803.49     4595.27     84.07 o
   1   0   4     3434.62     3136.81     35.20 o
   2   0   4    20531.73    19844.82    226.48 o
   3   0   4   147237.14   139722.91   1504.78 o
   4   0   4    37874.88    36220.18    376.29 o
   5   0   4     4634.08     4252.30     48.60 o
   6   0   4      357.33      418.29     10.32 o
   7   0   4     5990.70     5665.12     71.23 o
   8   0   4     1703.15     1689.01     32.33 o
   9   0   4     5053.77     5234.82     68.63 o
  10   0   4        1.30        8.40      6.30 o
  11   0   4       15.13       27.58      8.39 o
  12   0   4      484.97      477.25     20.48 o
  13   0   4       78.41       60.37     14.71 o
  14   0   4      373.94      336.34     19.49 o
  15   0   4      500.11      536.46     27.27 o
  16   0   4       46.24       32.25     13.34 o
   1   1   4     2818.56     2696.10     22.62 o
   2   1   4       51.82       47.13      1.49 o
   3   1   4    14736.70    14112.72    106.97 o
   4   1   4     2868.18     2935.92     24.67 o
   5   1   4      408.13      407.06      5.97 o
   6   1   4     4347.44     4443.17     38.02 o
   7   1   4        6.73        2.52      2.86 o
   8   1   4      145.03       96.82      4.81 o
   9   1   4      621.60      618.93     11.61 o
  10   1   4      307.29      298.08      9.07 o
  11   1   4      194.17      187.73      8.94 o
  12   1   4       29.68       16.14      8.77 o
  13   1   4       31.86       19.23      7.49 o
  14   1   4       75.05       76.84      9.24 o
  15   1   4       56.78       66.93      9.79 o
  16   1   4        0.15       -4.31      9.50 o
   0   2   4    39234.92    37988.86    410.08 o
   1   2   4     4893.83     4881.74     36.64 o
   2   2   4      346.39      367.51      3.97 o
   3   2   4    18167.40    17571.66    129.80 o
   4   2   4     2439.99     2446.18     20.03 o
   5   2   4     6135.67     6044.92     47.38 o
   6   2   4        3.00        8.14      2.33 o
   7   2   4     3024.83     2896.84     32.10 o
   8   2   4      108.67      108.53      4.97 o
   9   2   4     1651.47     1602.82     21.48 o
  10   2   4       28.06       36.04      5.36 o
  11   2   4      241.23      247.84      9.51 o
  12   2   4      381.63      418.27     12.75 o
  13   2   4        0.77       -3.36      6.67 o
  14   2   4       27.58       24.34      7.95 o
  15   2   4      323.90      316.92     15.84 o
  16   2   4        5.44        0.02      9.71 o
   1   3   4      693.19      755.83      6.57 o
   2   3   4       76.14       80.97      1.85 o
   3   3   4     5312.43     5287.04     39.66 o
   4   3   4     3973.08     4234.19     32.81 o
   5   3   4       32.74       49.00      2.74 o
   6   3   4      150.13      151.03      4.21 o
   7   3   4       93.52       51.84      3.89 o
   8   3   4        0.18       -2.16      3.56 o
   9   3   4      261.28      278.33      8.31 o
  10   3   4      217.12      206.46      8.46 o
  11   3   4      351.21      342.23     10.57 o
  12   3   4        7.52       12.35      6.44 o
  13   3   4      249.91      249.27     12.39 o
  14   3   4      245.36      254.78     14.02 o
  15   3   4      119.31      144.22     13.42 o
  16   3   4      105.81      139.47     15.09 o
   0   4   4      920.19      984.74     14.85 o
   1   4   4       74.81      137.19      2.40 o
   2   4   4     1443.47     1554.23     14.00 o
   3   4   4     5978.33     6362.83     49.42 o
   4   4   4      694.19      714.77      7.99 o
   5   4   4        1.50       -1.13      1.83 o
   6   4   4       20.34       13.19      2.70 o
   7   4   4     1311.29     1372.44     18.54 o
   8   4   4      299.94      299.32      8.10 o
   9   4   4        1.20       -2.81      4.16 o
  10   4   4        4.29       -6.94      4.62 o
  11   4   4       80.23       90.68      7.01 o
  12   4   4       24.49       11.91      6.97 o
  13   4   4       10.52        9.69      7.71 o
  14   4   4      437.35      460.36     17.87 o
  15   4   4       42.72       51.30     11.58 o
   1   5   4     1878.23     1995.91     20.72 o
   2   5   4      116.03      139.41      2.83 o
   3   5   4        3.12       11.24      1.86 o
   4   5   4       40.25       33.52      2.31 o
   5   5   4      207.98      201.05      5.29 o
   6   5   4      573.00      563.55      9.52 o
   7   5   4      149.55      133.00      5.62 o
   8   5   4     1432.67     1468.10     23.13 o
   9   5   4       14.52       11.89      4.70 o
  10   5   4        0.23       -6.78      4.52 o
  11   5   4      139.27      139.89      9.79 o
  12   5   4      198.55      219.57     12.48 o
  13   5   4      347.96      376.46     21.36 o
  14   5   4        5.82       -1.15      9.69 o
  15   5   4        2.36      -11.58      9.94 o
   0   6   4      653.16      701.53     16.39 o
   1   6   4       11.15       14.17      2.02 o
   2   6   4       14.75        7.64      1.99 o
   3   6   4      837.21      821.19      9.28 o
   4   6   4      371.52      383.62      6.50 o
   5   6   4     1179.80     1185.67     13.61 o
   6   6   4        2.96        3.90      2.98 o
   7   6   4     1077.65     1079.19     16.53 o
   8   6   4       56.42       50.33      4.85 o
   9   6   4      258.17      232.97      7.86 o
  10   6   4      104.48      106.31      9.11 o
  11   6   4      121.57      143.25     11.15 o
  12   6   4       28.43       30.44      9.31 o
  13   6   4        4.34        3.44      8.91 o
  14   6   4       49.94       43.61     11.34 o
   1   7   4      718.01      741.48      9.96 o
   2   7   4       57.84       74.40      3.48 o
   3   7   4      151.33      162.89      4.01 o
   4   7   4      800.06      896.66     11.23 o
   5   7   4      121.02      132.89      4.51 o
   6   7   4       16.15        9.86      3.55 o
   7   7   4      315.90      312.42      7.91 o
   8   7   4      247.11      247.14      9.26 o
   9   7   4        1.41       -1.40      6.53 o
  10   7   4       84.57       96.81     10.04 o
  11   7   4       10.06       -6.13      8.88 o
  12   7   4       84.48       68.75     10.41 o
  13   7   4       17.07       13.17      9.59 o
   0   8   4      503.81      526.48     17.01 o
   1   8   4      465.06      482.29      9.06 o
   2   8   4      275.75      290.38      6.83 o
   3   8   4      144.98      143.47      6.89 o
   4   8   4        0.20       -3.82      2.54 o
   5   8   4      168.38      179.32      5.40 o
   6   8   4        7.97        3.51      4.37 o
   7   8   4      760.39      809.21     18.04 o
   8   8   4      694.05      728.28     19.32 o
   9   8   4      208.80      229.41     15.60 o
  10   8   4       13.05       -3.09      7.76 o
  11   8   4       15.68       11.62      8.84 o
  12   8   4        0.22        1.47      9.08 o
   1   9   4       81.36       86.46      6.52 o
   2   9   4     1276.36     1324.46     19.05 o
   3   9   4        9.83       11.50      3.81 o
   4   9   4      194.90      215.70      7.40 o
   5   9   4        1.40       -5.09      3.39 o
   6   9   4      633.22      675.72     15.19 o
   7   9   4      232.34      230.67     10.79 o
   8   9   4        2.00       -9.84      6.56 o
   9   9   4       58.00       54.61      8.74 o
  10   9   4       45.34       56.50      9.68 o
  11   9   4      145.04      175.02     13.14 o
   0  10   4      751.09      795.13     21.42 o
   1  10   4        1.01       -1.25      4.23 o
   2  10   4       63.50       65.94      6.26 o
   3  10   4      556.12      664.24     14.28 o
   4  10   4       95.48      107.38      8.36 o
   5  10   4      117.11      133.04      8.86 o
   6  10   4        1.92        4.21      4.47 o
   7  10   4       38.21       49.98      7.63 o
   8  10   4        9.87       12.83      7.70 o
   9  10   4      104.92      132.08     11.54 o
   1  11   4      117.61      122.83      8.96 o
   2  11   4      121.62      114.07      8.89 o
   3  11   4        1.68        3.86      6.29 o
   4  11   4       56.88       42.19      7.24 o
   5  11   4        8.35       -4.35      8.25 o
   6  11   4       15.83       22.06      7.77 o
   0  12   4      242.12      256.11     16.93 o
   1  12   4        2.50       -1.50      6.39 o
   2  12   4       31.62       15.03      9.06 o
   1   1   5     6458.79     6414.13     52.37 o
   2   1   5      417.22      372.33      4.24 o
   3   1   5     2641.57     2677.71     22.03 o
   4   1   5     2143.63     2103.25     17.98 o
   5   1   5     3903.30     3969.63     33.04 o
   6   1   5      900.24      876.98     10.95 o
   7   1   5     2660.81     2875.77     28.19 o
   8   1   5      492.59      546.95     11.02 o
   9   1   5      315.40      352.88      8.64 o
  10   1   5      177.27      187.49      7.66 o
  11   1   5      350.20      292.03     12.29 o
  12   1   5      137.95      146.16      9.18 o
  13   1   5        1.68       -6.18      6.37 o
  14   1   5        5.06       -6.08      7.02 o
  15   1   5      247.17      245.25     13.88 o
  16   1   5       98.15       96.09     12.27 o
   0   2   5    12006.89    12014.17    137.01 o
   1   2   5     2246.67     2321.68     18.93 o
   2   2   5       69.45       83.14      1.92 o
   3   2   5     5487.37     5294.42     40.57 o
   4   2   5      258.81      274.66      4.28 o
   5   2   5     3293.76     3566.17     30.00 o
   6   2   5      813.92      895.76     10.74 o
   7   2   5       14.05       11.27      3.09 o
   8   2   5       13.08       14.71      3.53 o
   9   2   5      631.77      587.50     11.86 o
  10   2   5      100.27       83.57      6.22 o
  11   2   5       63.16       47.47      6.29 o
  12   2   5      796.91      788.80     17.19 o
  13   2   5        0.16       -6.22      6.71 o
  14   2   5       43.23       38.10      8.99 o
  15   2   5       59.78       56.93     10.93 o
  16   2   5        2.81        1.84      9.68 o
   1   3   5     7921.18     7585.19     59.08 o
   2   3   5     1728.51     1787.73     14.63 o
   3   3   5      352.97      316.93      4.44 o
   4   3   5      560.73      597.48      6.83 o
   5   3   5     2272.02     2378.52     21.56 o
   6   3   5     3040.64     3050.06     26.63 o
   7   3   5     1238.70     1265.56     16.37 o
   8   3   5      222.68      202.85      7.25 o
   9   3   5      409.73      423.53     10.90 o
  10   3   5      493.63      471.93     12.33 o
  11   3   5      545.48      472.34     14.68 o
  12   3   5      243.28      247.82     10.73 o
  13   3   5      198.62      209.35     11.99 o
  14   3   5       29.69       39.03      9.33 o
  15   3   5       38.37       47.79     12.07 o
  16   3   5      197.22      226.09     18.29 o
   0   4   5     1788.56     1957.53     27.44 o
   1   4   5      233.85      244.23      3.75 o
   2   4   5    13789.63    14151.12    104.75 o
   3   4   5     3644.14     3676.79     29.49 o
   4   4   5       42.21       32.51      2.13 o
   5   4   5      128.12      108.89      3.34 o
   6   4   5      146.79      156.30      4.52 o
   7   4   5      345.90      350.76      7.98 o
   8   4   5      437.45      431.80     11.22 o
   9   4   5      751.17      799.80     14.07 o
  10   4   5     1268.64     1212.60     18.63 o
  11   4   5       18.99       12.61      5.49 o
  12   4   5        1.86       -4.38      6.75 o
  13   4   5        6.90       14.85      8.21 o
  14   4   5      528.27      550.28     19.38 o
  15   4   5       22.64       17.46     10.86 o
   1   5   5     5634.46     5967.82     55.44 o
   2   5   5        2.90        1.37      1.45 o
   3   5   5     1656.55     1619.96     15.50 o
   4   5   5     2381.77     2376.62     20.37 o
   5   5   5     1045.77     1046.75     12.21 o
   6   5   5      113.02      117.04      4.72 o
   7   5   5      383.27      346.92      8.36 o
   8   5   5      601.21      600.70     11.41 o
   9   5   5      859.98      815.69     18.44 o
  10   5   5      513.69      464.89     11.74 o
  11   5   5      837.12      856.74     20.28 o
  12   5   5        0.71        2.49      7.77 o
  13   5   5      990.47     1024.44     26.96 o
  14   5   5       72.45       96.71     12.65 o
  15   5   5       54.77       54.62     12.20 o
   0   6   5     1449.41     1584.97     23.31 o
   1   6   5      152.05      156.08      3.62 o
   2   6   5      172.52      193.36      3.87 o
   3   6   5        3.20       -2.05      1.76 o
   4   6   5       32.44       21.02      2.57 o
   5   6   5        3.63       -1.50      1.97 o
   6   6   5       32.54       27.76      3.15 o
   7   6   5      384.73      371.30      8.40 o
   8   6   5        0.40       -3.92      3.92 o
   9   6   5      408.22      420.40     11.01 o
  10   6   5       18.82        2.51      6.86 o
  11   6   5      737.05      724.97     21.56 o
  12   6   5       22.25       16.92      8.72 o
  13   6   5        0.44       15.10      9.40 o
  14   6   5      121.74      109.71     13.10 o
   1   7   5      314.44      318.93      6.24 o
   2   7   5       10.45       12.39      2.69 o
   3   7   5       13.85       16.15      2.20 o
   4   7   5      123.15      141.04      4.22 o
   5   7   5       21.85       26.49      3.29 o
   6   7   5        8.03        5.22      3.33 o
   7   7   5       24.90       21.17      3.90 o
   8   7   5       70.39       70.37      7.65 o
   9   7   5      156.98      167.49     10.53 o
  10   7   5       37.63       21.37      8.09 o
  11   7   5      287.82      303.71     13.58 o
  12   7   5       43.39       33.69      9.02 o
  13   7   5       63.05       51.25     10.26 o
   0   8   5       74.93       91.53      7.48 o
   1   8   5       56.38       65.32      3.44 o
   2   8   5        1.18        2.38      3.19 o
   3   8   5        0.35       -5.13      3.42 o
   4   8   5        3.36       -3.83      2.55 o
   5   8   5       89.89       74.50      4.12 o
   6   8   5       66.47       58.44      5.47 o
   7   8   5        0.92       -7.55      5.52 o
   8   8   5       41.71       35.20      7.94 o
   9   8   5       27.91       21.23      7.85 o
  10   8   5        4.19        7.27      8.13 o
  11   8   5      163.44      201.91     13.27 o
  12   8   5       31.09       13.70      9.55 o
   1   9   5     1303.90     1293.55     21.79 o
   2   9   5       13.00        8.36      4.10 o
   3   9   5      123.30      122.88      6.05 o
   4   9   5      255.48      245.53      8.27 o
   5   9   5      128.25      123.72      7.65 o
   6   9   5      202.08      168.85      7.88 o
   7   9   5       30.69       30.72      7.93 o
   8   9   5       31.26       38.91      8.13 o
   9   9   5       55.02       69.97      9.19 o
  10   9   5       43.74       50.31     10.24 o
  11   9   5      262.24      259.64     15.47 o
   0  10   5       93.75       75.56     17.54 o
   1  10   5      210.61      209.56      8.32 o
   2  10   5      537.95      524.09     15.30 o
   3  10   5      635.30      670.41     15.13 o
   4  10   5       15.04       17.77      6.46 o
   5  10   5       66.50       48.36      7.48 o
   6  10   5        4.91       14.51      5.40 o
   7  10   5       20.53       25.33      6.75 o
   8  10   5        9.81        3.41      7.58 o
   9  10   5      176.21      181.66     13.70 o
   1  11   5      284.10      288.04     11.79 o
   2  11   5       69.61       60.41      7.74 o
   3  11   5        1.75       -8.45      7.06 o
   4  11   5       11.49        3.34      6.05 o
   5  11   5       18.60       22.78      7.99 o
   6  11   5       37.03       23.07      7.94 o
   0  12   5      161.35      187.43     37.64 o
   1  12   5        0.66       -4.46      6.46 o
   0   0   6     6641.86     6457.17    118.06 o
   1   0   6        4.61        7.55      1.45 o
   2   0   6     1652.57     1739.69     21.03 o
   3   0   6     4352.54     4458.78     48.83 o
   4   0   6     2945.31     2695.18     31.41 o
   5   0   6     6793.59     6685.03     77.00 o
   6   0   6     4011.45     3830.12     49.65 o
   7   0   6     4596.33     4552.85     58.85 o
   8   0   6     3382.98     3453.90     47.54 o
   9   0   6      750.90      666.86     17.79 o
  10   0   6       48.35       32.85      7.30 o
  11   0   6        2.37      -10.75      7.17 o
  12   0   6      145.82      137.75     13.00 o
  13   0   6       38.77       42.17     10.76 o
  14   0   6      170.49      170.33     15.89 o
  15   0   6        5.31       -9.53     10.98 o
  16   0   6       86.59      102.66     17.58 o
   1   1   6      879.04      911.14      9.20 o
   2   1   6     3504.59     3614.76     28.47 o
   3   1   6     2394.16     2462.66     20.48 o
   4   1   6       47.83       36.43      2.07 o
   5   1   6      505.19      531.93      7.02 o
   6   1   6     1027.60     1082.84     13.32 o
   7   1   6     7157.21     7704.49     66.70 o
   8   1   6      673.24      653.86     12.38 o
   9   1   6      849.54      884.71     15.26 o
  10   1   6      483.81      479.14     13.08 o
  11   1   6     1862.49     1887.11     27.57 o
  12   1   6       22.06       10.79      6.22 o
  13   1   6      287.93      281.81     12.18 o
  14   1   6       45.20       29.37      8.07 o
  15   1   6      344.67      377.42     16.06 o
  16   1   6        0.06       -2.25      9.79 o
   0   2   6    31323.79    30761.31    389.28 o
   1   2   6      647.16      510.52      5.78 o
   2   2   6     7682.72     7446.72     57.03 o
   3   2   6     5360.95     5275.98     42.28 o
   4   2   6     1978.67     1794.08     15.68 o
   5   2   6     5206.99     5171.72     41.80 o
   6   2   6      276.79      270.34      6.09 o
   7   2   6     1182.69     1078.55     13.45 o
   8   2   6        2.73        0.98      3.27 o
   9   2   6       55.62       41.45      5.15 o
  10   2   6     1527.09     1535.33     23.15 o
  11   2   6        1.83        1.20      5.23 o
  12   2   6      230.40      248.66     10.55 o
  13   2   6      293.62      284.56     12.48 o
  14   2   6        4.43        7.40      7.67 o
  15   2   6      117.59      123.08     12.03 o
  16   2   6        3.82        4.50      9.67 o
   1   3   6      128.12      113.45      2.30 o
   2   3   6     2029.77     2080.26     16.90 o
   3   3   6      728.45      657.39      6.90 o
   4   3   6     5668.75     5467.11     42.46 o
   5   3   6       30.75       22.42      1.84 o
   6   3   6       57.84       65.22      3.24 o
   7   3   6      572.98      535.59      9.11 o
   8   3   6     1573.55     1552.84     24.46 o
   9   3   6       42.06       48.73      5.16 o
  10   3   6     1211.31     1159.04     18.13 o
  11   3   6       32.50       18.95      5.69 o
  12   3   6        5.65        9.33      6.52 o
  13   3   6      894.25      927.05     21.53 o
  14   3   6       13.62       15.98      8.70 o
  15   3   6        1.08        5.84      9.52 o
  16   3   6        4.20        0.76     10.58 o
   0   4   6     1238.98     1174.91     16.40 o
   1   4   6        0.77        1.28      1.34 o
   2   4   6     1130.20      997.37      9.27 o
   3   4   6     2269.66     2667.68     22.05 o
   4   4   6     2419.22     2572.14     21.85 o
   5   4   6      122.18      134.50      3.81 o
   6   4   6      181.35      171.62      4.79 o
   7   4   6      144.46      128.05      5.22 o
   8   4   6        1.15        2.43      3.53 o
   9   4   6      958.37      980.24     15.74 o
  10   4   6       51.32       47.40      5.94 o
  11   4   6      561.69      624.05     14.09 o
  12   4   6     1002.56     1047.14     22.39 o
  13   4   6        7.82       15.86      8.10 o
  14   4   6       82.55      101.48     11.63 o
  15   4   6      167.88      203.65     15.26 o
   1   5   6     2211.78     2189.09     20.54 o
   2   5   6     3767.30     4172.15     36.50 o
   3   5   6      472.97      500.65      5.82 o
   4   5   6      383.26      423.11      6.02 o
   5   5   6      603.30      568.90      7.85 o
   6   5   6      280.81      290.33      7.78 o
   7   5   6      267.82      248.47      6.96 o
   8   5   6       19.91        8.54      4.25 o
   9   5   6      104.34       89.18      6.05 o
  10   5   6      240.24      230.23      8.95 o
  11   5   6      275.41      300.44     14.51 o
  12   5   6       19.15       21.08      8.36 o
  13   5   6       24.01       21.88     10.05 o
  14   5   6       91.10      107.68     12.58 o
  15   5   6       64.33       64.22     12.44 o
   0   6   6       29.07       68.33      3.74 o
   1   6   6      121.46      126.61      3.52 o
   2   6   6     1459.19     1395.32     15.19 o
   3   6   6       53.07       52.52      2.45 o
   4   6   6        0.41       -3.06      2.04 o
   5   6   6      267.08      271.27      5.98 o
   6   6   6       19.52       14.83      3.04 o
   7   6   6      514.46      497.73      9.99 o
   8   6   6      160.18      150.34      6.57 o
   9   6   6      181.63      183.53      8.39 o
  10   6   6        0.04       -8.45      6.42 o
  11   6   6        5.00        2.97      7.78 o
  12   6   6        2.84        3.25      8.35 o
  13   6   6       15.71       12.37      9.75 o
  14   6   6      293.05      268.42     18.67 o
   1   7   6       47.58       51.97      3.10 o
   2   7   6      957.97      883.66     13.23 o
   3   7   6        0.11       -2.86      1.91 o
   4   7   6      349.53      336.59      6.07 o
   5   7   6       31.08       34.47      3.36 o
   6   7   6      186.78      199.35      6.64 o
   7   7   6       51.85       49.00      4.22 o
   8   7   6      183.20      157.08      9.95 o
   9   7   6        1.86       -4.95      6.39 o
  10   7   6        1.89       -3.79      6.64 o
  11   7   6       47.77       38.76      8.68 o
  12   7   6      188.81      211.76     13.48 o
  13   7   6      137.48      120.02     12.66 o
   0   8   6     1017.04      996.20     22.81 o
   1   8   6        0.01       -5.12      3.41 o
   2   8   6     4337.53     4330.73     47.26 o
   3   8   6     1046.58     1108.31     16.38 o
   4   8   6      426.10      401.04      7.48 o
   5   8   6       98.91       87.96      6.24 o
   6   8   6       91.00       95.23      6.12 o
   7   8   6       47.80       38.27      6.51 o
   8   8   6      391.13      388.43     14.01 o
   9   8   6        3.84        4.03      7.45 o
  10   8   6      509.68      556.81     18.29 o
  11   8   6      169.95      167.21     12.53 o
  12   8   6        1.72      -12.93      9.02 o
   1   9   6        5.84        6.53      4.41 o
   2   9   6        1.89        1.77      3.70 o
   3   9   6      337.12      327.15      9.62 o
   4   9   6      433.75      423.16     10.93 o
   5   9   6       21.87       22.59      4.33 o
   6   9   6       53.62       58.97      6.48 o
   7   9   6        6.38        1.04      6.47 o
   8   9   6      594.37      637.71     24.54 o
   9   9   6        0.06       -2.18      8.65 o
  10   9   6       44.10       50.07     10.23 o
   0  10   6      374.41      424.82     26.10 o
   1  10   6       28.84       32.83      6.43 o
   2  10   6        1.37       -3.88      6.17 o
   3  10   6      175.64      178.02      8.07 o
   4  10   6      180.43      168.05      9.56 o
   5  10   6        0.30        3.69      6.44 o
   6  10   6        1.28       -4.39      4.88 o
   7  10   6       14.93       12.83      6.60 o
   8  10   6        5.43       10.73      7.55 o
   9  10   6      101.29      102.10     10.99 o
   1  11   6       18.88       13.44      5.76 o
   2  11   6        2.91       -4.74      7.12 o
   3  11   6       25.79       24.40      7.62 o
   4  11   6        8.56        4.02      6.27 o
   5  11   6       17.03       29.61      7.86 o
   6  11   6        2.57       -7.84      7.11 o
   1   1   7     8089.65     8131.69     70.05 o
   2   1   7      956.10      951.35      9.48 o
   3   1   7     1233.48     1204.07     11.13 o
   4   1   7       27.15       20.20      1.89 o
   5   1   7      487.72      629.51      8.38 o
   6   1   7     1427.00     1534.39     16.55 o
   7   1   7     7700.92     8420.80     72.34 o
   8   1   7       28.57       28.17      4.02 o
   9   1   7        1.02       -5.55      3.70 o
  10   1   7       70.59       57.65      5.83 o
  11   1   7      133.34      113.31      8.19 o
  12   1   7       84.90       84.13      7.98 o
  13   1   7        0.26       -9.72      6.48 o
  14   1   7        4.42       -0.19      7.27 o
  15   1   7       32.72       17.72      9.59 o
  16   1   7        2.74       20.13     10.13 o
   0   2   7     2961.52     2944.62     39.75 o
   1   2   7     4890.33     4734.22     42.82 o
   2   2   7     1179.44     1307.90     11.87 o
   3   2   7     5697.61     5631.42     44.11 o
   4   2   7     1219.21     1392.47     13.35 o
   5   2   7       34.22       36.64      2.37 o
   6   2   7      453.18      433.97      7.63 o
   7   2   7     1360.41     1271.67     15.41 o
   8   2   7      338.71      330.33      8.91 o
   9   2   7      446.13      406.37      9.71 o
  10   2   7        8.98        2.08      4.67 o
  11   2   7       93.36       80.23      7.48 o
  12   2   7       23.54       18.87      6.90 o
  13   2   7      120.63      123.01     10.23 o
  14   2   7       32.89       33.88      9.25 o
  15   2   7        6.57       18.90     10.04 o
  16   2   7       25.26       23.72     11.97 o
   1   3   7     8555.36     8632.82     68.89 o
   2   3   7    14564.75    14884.67    114.97 o
   3   3   7     3831.18     3919.17     31.37 o
   4   3   7     4420.90     4406.50     36.44 o
   5   3   7       79.71       92.93      3.16 o
   6   3   7     4376.00     4317.78     36.94 o
   7   3   7      411.95      363.74      8.20 o
   8   3   7     3234.79     3241.25     35.90 o
   9   3   7      278.65      271.31      8.18 o
  10   3   7      591.56      568.01     15.99 o
  11   3   7      166.77      150.88      8.10 o
  12   3   7       35.63       28.10      6.99 o
  13   3   7      336.01      384.13     14.62 o
  14   3   7      957.66     1070.45     25.44 o
  15   3   7       35.80       44.54     10.90 o
   0   4   7        1.27       -0.34      2.03 o
   1   4   7     3568.50     3789.13     32.11 o
   2   4   7        6.76       -0.79      1.45 o
   3   4   7     7888.22     7651.99     59.18 o
   4   4   7     1184.21     1261.21     12.46 o
   5   4   7       28.00       29.27      2.48 o
   6   4   7      248.41      221.34      5.55 o
   7   4   7     1557.26     1602.53     19.93 o
   8   4   7      825.36      859.65     16.49 o
   9   4   7     1967.99     1963.25     23.81 o
  10   4   7      185.13      174.40      7.78 o
  11   4   7       52.12       38.70      6.80 o
  12   4   7      102.58       67.79      9.17 o
  13   4   7      157.31      166.65     12.18 o
  14   4   7        9.36       13.10     10.02 o
  15   4   7      241.52      257.03     16.62 o
   1   5   7       68.82       73.01      2.47 o
   2   5   7      602.92      661.30      7.97 o
   3   5   7     2954.79     3095.82     26.54 o
   4   5   7     2127.04     2210.12     20.61 o
   5   5   7       10.03        0.27      2.48 o
   6   5   7      145.69      125.06      4.13 o
   7   5   7        0.01       -3.13      3.07 o
   8   5   7      196.69      157.47      6.51 o
   9   5   7        6.22       -5.75      5.74 o
  10   5   7       98.84      104.66      8.73 o
  11   5   7      686.57      720.99     18.59 o
  12   5   7      215.74      193.36     11.94 o
  13   5   7        3.20      -13.06      8.70 o
  14   5   7       59.69       56.32     13.11 o
   0   6   7      214.92      204.42      9.00 o
   1   6   7      103.73       89.84      3.50 o
   2   6   7      547.67      592.58      8.02 o
   3   6   7        0.25        0.09      1.85 o
   4   6   7       27.22       29.07      2.81 o
   5   6   7      992.02     1059.76     12.49 o
   6   6   7       30.24       22.02      3.26 o
   7   6   7     1575.24     1602.78     20.41 o
   8   6   7       28.33       17.45      4.46 o
   9   6   7       31.61       15.78      6.46 o
  10   6   7        1.12       -5.29      6.65 o
  11   6   7       31.68       31.99      8.66 o
  12   6   7      162.72      177.15     12.78 o
  13   6   7       21.38       16.16      9.76 o
  14   6   7       45.04       38.90     11.18 o
   1   7   7      509.85      513.67      8.05 o
   2   7   7      354.94      340.53      6.42 o
   3   7   7      583.97      655.73      9.35 o
   4   7   7       21.48       21.26      2.82 o
   5   7   7       47.50       37.33      3.36 o
   6   7   7      759.86      768.77     14.30 o
   7   7   7        1.86       -0.68      3.71 o
   8   7   7       86.11       60.09      7.11 o
   9   7   7        9.20       -8.40      6.96 o
  10   7   7       28.13       19.15      7.81 o
  11   7   7        7.12       10.20      8.11 o
  12   7   7       52.73       43.52     10.20 o
  13   7   7       16.28       13.63      9.90 o
   0   8   7      269.54      277.25     17.31 o
   1   8   7       17.72       23.62      3.30 o
   2   8   7       87.36       86.31      5.96 o
   3   8   7     1745.01     1808.93     23.86 o
   4   8   7      470.30      498.91      9.07 o
   5   8   7      288.00      269.97      8.00 o
   6   8   7       17.13        7.03      5.28 o
   7   8   7       86.08       84.83      7.51 o
   8   8   7       25.10       25.01      7.41 o
   9   8   7      528.41      538.62     18.11 o
  10   8   7      382.79      426.94     16.39 o
  11   8   7      241.68      216.02     13.58 o
  12   8   7       80.75       76.32     11.39 o
   1   9   7      101.56       80.31      6.10 o
   2   9   7       78.12       57.95      4.88 o
   3   9   7       16.49        8.17      6.10 o
   4   9   7     1154.60     1091.86     21.49 o
   5   9   7      148.86      142.60      6.86 o
   6   9   7        7.94        0.39      5.19 o
   7   9   7        0.10        5.41      6.36 o
   8   9   7      480.53      464.95     16.44 o
   9   9   7       40.78       39.17      9.08 o
  10   9   7       46.88       45.43     10.49 o
   0  10   7       16.14       10.48      7.71 o
   1  10   7       30.22       19.49      6.20 o
   2  10   7       16.13        5.15      6.55 o
   3  10   7       20.44       10.39      4.88 o
   4  10   7        2.05       -4.37      5.80 o
   5  10   7       10.69        2.21      6.96 o
   6  10   7        2.00        7.06      7.08 o
   7  10   7        0.13       -0.70      5.97 o
   8  10   7        2.52        7.52      7.29 o
   1  11   7        3.67       -6.84      5.72 o
   2  11   7       55.55       57.55      8.13 o
   3  11   7       15.09        3.04      7.23 o
   4  11   7        0.11        3.03      6.35 o
   5  11   7        2.13       -1.41      7.19 o
   6  11   7       62.34       62.44      9.71 o
   0   0   8    35496.75    35337.08    632.42 o
   1   0   8       52.52       42.47      2.78 o
   2   0   8     3857.54     3805.42     45.91 o
   3   0   8     2935.43     2965.69     35.17 o
   4   0   8     6239.20     6463.85     70.43 o
   5   0   8    45893.09    48283.51    548.29 o
   6   0   8     2487.30     2451.73     33.79 o
   7   0   8     6930.74     6918.57     91.34 o
   8   0   8     6043.16     6028.01     81.03 o
   9   0   8       51.58       38.47      6.70 o
  10   0   8       47.76       37.21      8.18 o
  11   0   8      461.69      435.21     26.82 o
  12   0   8      749.79      729.80     24.92 o
  13   0   8       32.13       22.00     10.50 o
  14   0   8      209.94      211.86     17.05 o
  15   0   8        3.20        0.08     12.94 o
  16   0   8        6.90       -6.73     13.22 o
   1   1   8     4540.60     4540.39     40.14 o
   2   1   8      175.58      191.44      3.61 o
   3   1   8     4228.67     4129.17     32.33 o
   4   1   8      918.41      953.13     10.33 o
   5   1   8      188.19      242.13      5.79 o
   6   1   8     2407.41     2352.01     23.84 o
   7   1   8     1607.49     1767.22     19.78 o
   8   1   8      275.80      307.13      7.33 o
   9   1   8     1158.42     1181.28     17.44 o
  10   1   8      108.26      107.84      7.17 o
  11   1   8     1155.11     1026.65     20.53 o
  12   1   8       26.23       19.94      6.94 o
  13   1   8      146.11      163.94     11.12 o
  14   1   8        6.65       11.74      8.13 o
  15   1   8      339.80      413.27     18.73 o
  16   1   8       19.66       24.73     11.13 o
   0   2   8     3866.03     3809.22     50.36 o
   1   2   8      649.54      692.11      7.71 o
   2   2   8     2906.59     2799.76     23.88 o
   3   2   8       70.11       78.92      2.59 o
   4   2   8      104.98       97.22      2.86 o
   5   2   8     1016.70      997.88     11.32 o
   6   2   8       82.14       72.02      3.21 o
   7   2   8       12.76       11.51      3.14 o
   8   2   8      336.15      309.30      8.17 o
   9   2   8        0.36       -5.66      3.77 o
  10   2   8      410.84      406.78     10.68 o
  11   2   8      416.92      436.84     12.04 o
  12   2   8      934.01      945.09     19.84 o
  13   2   8       97.09       95.30      9.06 o
  14   2   8       71.76       92.90      9.89 o
  15   2   8        0.63        5.55      9.01 o
  16   2   8        0.02       -2.09      9.60 o
   1   3   8     2872.09     3007.26     26.69 o
   2   3   8      187.43      201.95      3.75 o
   3   3   8       97.77      108.67      2.70 o
   4   3   8      133.91      133.31      3.62 o
   5   3   8      253.46      296.96      5.51 o
   6   3   8      860.74      868.98     11.61 o
   7   3   8        0.84       -2.69      2.70 o
   8   3   8      279.42      292.35      7.44 o
   9   3   8      474.72      478.36      9.86 o
  10   3   8      502.47      473.90     12.22 o
  11   3   8       39.75       36.88      6.18 o
  12   3   8       37.61       45.93      8.34 o
  13   3   8      338.33      372.19     14.45 o
  14   3   8        6.59       -8.85      9.27 o
  15   3   8       90.98      123.44     13.62 o
   0   4   8    20658.62    22789.77    237.12 o
   1   4   8       13.69       12.59      2.37 o
   2   4   8      224.82      200.57      3.69 o
   3   4   8     2382.33     2448.28     20.74 o
   4   4   8      196.47      240.91      4.46 o
   5   4   8       15.49       15.58      2.37 o
   6   4   8       22.29       26.24      3.08 o
   7   4   8      521.22      507.26      9.70 o
   8   4   8       49.58       35.00      4.16 o
   9   4   8      189.34      191.12      7.00 o
  10   4   8       45.83       41.66      5.77 o
  11   4   8      435.10      390.85     13.20 o
  12   4   8       66.27       76.87      9.05 o
  13   4   8       65.05       62.30     10.07 o
  14   4   8      116.01      118.83     12.86 o
  15   4   8       63.38       65.96     14.28 o
   1   5   8        5.02       -0.18      1.33 o
   2   5   8      412.08      384.64      5.68 o
   3   5   8      135.37      133.64      3.49 o
   4   5   8     1250.60     1204.71     13.11 o
   5   5   8      275.92      289.38      7.77 o
   6   5   8       17.90       22.19      3.04 o
   7   5   8       94.00      103.38      4.91 o
   8   5   8      268.08      266.80      7.67 o
   9   5   8      164.51      171.74      7.41 o
  10   5   8     1594.65     1667.30     27.05 o
  11   5   8       18.55       17.63      7.75 o
  12   5   8      209.35      191.96     12.72 o
  13   5   8      149.80      164.25     13.12 o
  14   5   8        1.19        3.26      9.55 o
   0   6   8        1.77        0.82      3.58 o
   1   6   8       49.97       48.93      2.70 o
   2   6   8     1776.29     1858.18     20.35 o
   3   6   8     1272.68     1304.60     15.25 o
   4   6   8      202.77      228.92      4.58 o
   5   6   8      410.83      445.71      7.53 o
   6   6   8      326.91      329.89      7.14 o
   7   6   8      985.85      989.94     15.57 o
   8   6   8      162.44      181.69      6.49 o
   9   6   8       77.02       81.08      8.38 o
  10   6   8      250.82      244.49     12.43 o
  11   6   8      102.40      114.75     10.84 o
  12   6   8       87.51       96.95     11.20 o
  13   6   8        5.61        4.49      9.65 o
   1   7   8        2.49        2.77      2.53 o
   2   7   8       60.45       51.83      3.24 o
   3   7   8     2016.27     2099.03     23.33 o
   4   7   8      778.68      771.15     10.63 o
   5   7   8        1.95       -3.71      2.83 o
   6   7   8        2.24       -2.58      3.25 o
   7   7   8       29.13       31.74      5.36 o
   8   7   8      722.74      805.53     18.73 o
   9   7   8      256.26      263.26     12.53 o
  10   7   8      278.99      308.71     14.62 o
  11   7   8       57.41       54.61      9.41 o
  12   7   8        4.07        4.58      8.65 o
  13   7   8      197.51      199.17     14.36 o
   0   8   8        0.62       -2.15      4.03 o
   1   8   8      201.63      179.13      5.97 o
   2   8   8      900.73      945.16     14.62 o
   3   8   8      511.52      547.68      9.53 o
   4   8   8       31.71       35.83      4.42 o
   5   8   8     1374.52     1391.98     21.16 o
   6   8   8      163.71      170.29      8.14 o
   7   8   8       60.54       63.11      7.54 o
   8   8   8       98.75      102.14      9.17 o
   9   8   8       68.07       62.65      9.12 o
  10   8   8      216.75      245.00     13.33 o
  11   8   8       33.72       46.70      9.88 o
   1   9   8      578.92      604.34     13.46 o
   2   9   8        0.13       -6.37      4.32 o
   3   9   8       19.07       12.78      5.17 o
   4   9   8        0.65       -7.28      5.12 o
   5   9   8       56.12       62.37      5.62 o
   6   9   8      245.71      198.45      8.73 o
   7   9   8       10.07       22.82      7.44 o
   8   9   8       13.51       -0.76      7.57 o
   9   9   8      135.25      137.25     11.19 o
  10   9   8       71.75       71.09     10.94 o
   0  10   8     1010.18     1031.00     30.26 o
   1  10   8        0.80       -6.07      5.82 o
   2  10   8        4.72        2.49      6.28 o
   3  10   8        0.01        0.19      5.81 o
   4  10   8        0.12        1.40      6.14 o
   5  10   8        7.38        1.00      7.23 o
   6  10   8        5.48        4.38      4.49 o
   7  10   8        1.64        5.96      5.82 o
   8  10   8       24.51       30.72      8.01 o
   1  11   8        5.62       -5.73      5.81 o
   2  11   8       22.45       27.97      7.85 o
   3  11   8       76.02       85.72      9.49 o
   4  11   8       14.00        4.19      6.63 o
   5  11   8        6.95        0.27      8.19 o
   1   1   9     3297.76     3301.85     30.09 o
   2   1   9     5288.49     5199.94     44.98 o
   3   1   9      976.98      905.55      9.61 o
   4   1   9     3133.75     3254.62     27.87 o
   5   1   9      406.62      440.56      7.56 o
   6   1   9     1834.30     1763.53     18.98 o
   7   1   9     1724.21     1975.30     25.71 o
   8   1   9      139.54      142.90      7.73 o
   9   1   9      296.34      263.10      8.35 o
  10   1   9       20.74       11.32      5.15 o
  11   1   9      796.01      790.34     16.65 o
  12   1   9        1.35       -8.64      5.76 o
  13   1   9      180.77      199.18     10.82 o
  14   1   9        1.94        0.94      7.59 o
  15   1   9       52.07       62.04      9.89 o
  16   1   9       26.70       39.48     12.44 o
   0   2   9     2481.19     2536.35     33.37 o
   1   2   9     7706.64     7908.00     68.70 o
   2   2   9      655.76      622.21      7.02 o
   3   2   9        2.41        0.21      1.44 o
   4   2   9     2289.78     2331.79     20.74 o
   5   2   9     1021.26      999.24     11.66 o
   6   2   9      371.03      353.68      6.88 o
   7   2   9      153.51      136.56      4.86 o
   8   2   9      854.30      860.97     13.74 o
   9   2   9      463.43      421.50      9.94 o
  10   2   9        5.17        2.73      4.65 o
  11   2   9       43.08       27.44      6.23 o
  12   2   9      113.82       87.05      8.26 o
  13   2   9      411.96      361.11     14.17 o
  14   2   9       27.92       16.51      8.08 o
  15   2   9        7.25       11.97      9.30 o
   1   3   9      297.86      329.59      5.02 o
   2   3   9      574.36      572.04      8.17 o
   3   3   9       16.41        9.05      1.59 o
   4   3   9      418.19      405.51      6.35 o
   5   3   9      118.26      146.74      3.95 o
   6   3   9      671.94      727.67     10.67 o
   7   3   9      112.45      116.33      4.71 o
   8   3   9      882.13      807.03     12.40 o
   9   3   9        0.08       -5.16      3.44 o
  10   3   9      125.87      124.74      7.26 o
  11   3   9       68.42       65.67      6.80 o
  12   3   9       44.89       51.54      8.10 o
  13   3   9      485.69      473.64     15.74 o
  14   3   9       36.27       42.55     10.00 o
  15   3   9      225.14      263.33     15.22 o
   0   4   9      113.23      105.46      4.10 o
   1   4   9       25.45       23.88      1.77 o
   2   4   9     1379.38     1454.88     14.10 o
   3   4   9      368.72      384.63      5.73 o
   4   4   9        1.20       -2.66      2.01 o
   5   4   9      583.97      633.65      9.12 o
   6   4   9      446.73      463.82     10.36 o
   7   4   9      390.24      376.69      8.22 o
   8   4   9      535.38      515.13     12.65 o
   9   4   9       94.09      104.90      5.95 o
  10   4   9       86.65       88.77      6.48 o
  11   4   9       65.90       58.27      7.95 o
  12   4   9       12.46       -6.06      7.11 o
  13   4   9      175.06      183.36     12.57 o
  14   4   9       48.97       37.62     10.86 o
  15   4   9       84.29       92.34     13.29 o
   1   5   9     2769.85     2716.79     26.13 o
   2   5   9      190.62      198.18      3.91 o
   3   5   9      546.75      516.53      7.20 o
   4   5   9     7637.04     7684.76     66.28 o
   5   5   9       27.89       23.40      2.95 o
   6   5   9      337.56      342.36      7.46 o
   7   5   9     1511.45     1578.30     20.24 o
   8   5   9     4894.71     4913.03     48.99 o
   9   5   9     1374.05     1415.91     20.11 o
  10   5   9        0.12       -4.45      6.00 o
  11   5   9      519.12      549.06     17.02 o
  12   5   9       95.34       53.55     10.04 o
  13   5   9      328.05      346.72     16.59 o
  14   5   9       55.02       58.78     11.82 o
   0   6   9      773.36      722.02     19.77 o
   1   6   9      265.33      280.57      5.37 o
   2   6   9      642.46      603.18      9.45 o
   3   6   9      113.25      132.74      3.89 o
   4   6   9      144.30      128.31      4.39 o
   5   6   9      590.83      590.14      9.35 o
   6   6   9       37.57       35.98      3.77 o
   7   6   9      595.49      667.35     12.06 o
   8   6   9       62.91       82.06      6.05 o
   9   6   9     1684.94     1644.85     29.73 o
  10   6   9      115.07      106.27     10.13 o
  11   6   9      338.94      347.58     15.11 o
  12   6   9       19.88       42.16      9.58 o
  13   6   9      110.81      105.25     12.42 o
   1   7   9       61.42       56.25      3.21 o
   2   7   9       34.79       37.20      3.13 o
   3   7   9        8.19       10.49      2.99 o
   4   7   9      770.58      808.93     11.69 o
   5   7   9       20.49       16.71      3.60 o
   6   7   9       37.88       31.61      3.88 o
   7   7   9      282.42      300.58     10.21 o
   8   7   9      625.83      620.41     17.41 o
   9   7   9       30.64       16.67      7.54 o
  10   7   9        2.83       -1.34      7.64 o
  11   7   9        9.16        8.57      7.84 o
  12   7   9       21.70       18.98      9.65 o
   0   8   9       86.82       75.30      6.85 o
   1   8   9      215.39      194.15      7.23 o
   2   8   9      268.95      265.34      6.35 o
   3   8   9       21.13       10.86      3.32 o
   4   8   9        0.83       -2.01      3.49 o
   5   8   9       53.30       44.21      5.49 o
   6   8   9        4.05       -3.81      5.24 o
   7   8   9       77.31       90.44      9.08 o
   8   8   9      100.81       95.04      9.14 o
   9   8   9       34.57       28.08      9.76 o
  10   8   9       42.82       47.49      9.48 o
  11   8   9      212.69      206.53     13.42 o
   1   9   9       94.91       97.47      5.91 o
   2   9   9     1223.14     1146.44     21.31 o
   3   9   9       48.57       61.53      6.09 o
   4   9   9       24.81       18.16      4.01 o
   5   9   9        1.01        2.84      4.59 o
   6   9   9        8.98        1.88      5.54 o
   7   9   9       37.53       23.16      6.88 o
   8   9   9        0.85       -3.29      7.27 o
   9   9   9        8.24       -2.77     10.05 o
  10   9   9        6.76       -3.49      8.89 o
   0  10   9      101.03      118.73     11.30 o
   1  10   9       31.86       32.78      7.03 o
   2  10   9       39.70       34.44      5.26 o
   3  10   9      324.29      300.93     12.11 o
   4  10   9       61.26       45.49      7.44 o
   5  10   9        0.01       -8.31      6.97 o
   6  10   9        8.43        7.43      6.51 o
   7  10   9       39.99       24.32      6.45 o
   8  10   9        6.09       20.53      7.97 o
   1  11   9        5.28       -8.61      5.74 o
   2  11   9      136.48      148.79     10.64 o
   3  11   9       39.53       35.29      6.83 o
   4  11   9       60.75       61.30      8.24 o
   5  11   9       13.37       15.96      8.40 o
   0   0  10     4238.51     4455.25     84.79 o
   1   0  10      236.76      285.17      8.75 o
   2   0  10    12319.69    12327.56    142.28 o
   3   0  10    11451.08    11353.23    131.75 o
   4   0  10      161.56      187.70      6.19 o
   5   0  10        3.03       -0.98      2.51 o
   6   0  10       58.32       42.83      5.35 o
   7   0  10     1803.01     1659.18     25.54 o
   8   0  10     6465.90     6584.36     86.70 o
   9   0  10     3551.78     3480.53     57.92 o
  10   0  10     3819.78     3585.47     60.39 o
  11   0  10      540.48      562.08     19.66 o
  12   0  10      971.34      969.75     27.17 o
  13   0  10      253.94      244.54     19.03 o
  14   0  10      226.03      225.77     20.52 o
  15   0  10      303.33      369.00     28.02 o
   1   1  10      452.25      388.97      5.90 o
   2   1  10      545.66      647.73      7.86 o
   3   1  10     2205.98     2241.07     21.93 o
   4   1  10     5091.97     5565.02     44.48 o
   5   1  10       42.53       39.43      3.51 o
   6   1  10     3066.39     3144.58     30.49 o
   7   1  10      720.66      787.56     11.70 o
   8   1  10     1139.73     1180.50     16.36 o
   9   1  10      163.36      151.79      6.90 o
  10   1  10      313.94      296.49     15.66 o
  11   1  10       84.30      101.11      8.06 o
  12   1  10       26.98       35.96      7.28 o
  13   1  10       17.10       11.95      7.37 o
  14   1  10       74.09       78.72     10.11 o
  15   1  10        0.51      -12.83      9.38 o
   0   2  10      316.43      418.15      8.39 o
   1   2  10     1254.73     1371.01     14.19 o
   2   2  10      203.42      222.13      4.23 o
   3   2  10     2555.53     2657.31     23.03 o
   4   2  10      889.29     1021.27     10.71 o
   5   2  10       46.43       28.37      2.64 o
   6   2  10        4.53        8.68      2.97 o
   7   2  10     1555.60     1469.36     18.87 o
   8   2  10       22.62        7.56      3.22 o
   9   2  10      285.79      280.63      8.94 o
  10   2  10      924.52      903.79     16.63 o
  11   2  10       18.35        9.88      6.14 o
  12   2  10      325.11      288.67     11.63 o
  13   2  10       17.46       13.86      7.61 o
  14   2  10       37.09       38.12      8.89 o
  15   2  10       74.07       91.96     13.99 o
   1   3  10      145.66      105.42      3.30 o
   2   3  10       29.01       34.73      2.05 o
   3   3  10       28.46       33.13      2.18 o
   4   3  10        3.84       -2.81      1.88 o
   5   3  10     2917.94     3042.19     29.04 o
   6   3  10      531.82      519.37      9.26 o
   7   3  10      866.08      782.56     12.91 o
   8   3  10        3.19        1.17      3.25 o
   9   3  10      161.07      165.03      7.73 o
  10   3  10       89.11       97.22      6.75 o
  11   3  10       42.31       29.18      6.28 o
  12   3  10      242.97      221.51     11.27 o
  13   3  10        0.27       -5.58      7.77 o
  14   3  10       28.67       24.01      9.27 o
  15   3  10       46.84       57.96     11.24 o
   0   4  10     2634.08     2870.57     34.14 o
   1   4  10     1454.18     1414.18     13.76 o
   2   4  10      737.19      795.78      9.03 o
   3   4  10      677.56      719.28      9.36 o
   4   4  10      133.93      104.73      3.61 o
   5   4  10      566.05      539.54      8.80 o
   6   4  10     1095.26     1114.70     15.33 o
   7   4  10      302.03      283.77      7.71 o
   8   4  10       72.55       83.76      5.64 o
   9   4  10      216.54      194.91      7.65 o
  10   4  10      340.86      343.25     10.37 o
  11   4  10      482.43      502.36     19.64 o
  12   4  10       60.15       72.25      9.57 o
  13   4  10      307.44      300.07     14.55 o
  14   4  10      275.08      262.86     15.67 o
   1   5  10      386.43      475.82      6.62 o
   2   5  10       19.53        7.97      2.10 o
   3   5  10      180.38      178.00      4.56 o
   4   5  10        6.78       11.39      2.68 o
   5   5  10       67.01       81.73      4.67 o
   6   5  10     1212.14     1211.20     15.48 o
   7   5  10     1129.78     1091.78     15.00 o
   8   5  10      241.97      229.68      8.98 o
   9   5  10        3.64       -2.06      5.83 o
  10   5  10       28.90       19.24      7.21 o
  11   5  10       22.86       10.45      7.56 o
  12   5  10       21.65       21.64      9.19 o
  13   5  10      124.97      144.78     12.80 o
  14   5  10        6.51       -1.87     10.22 o
   0   6  10       21.28       19.14      3.82 o
   1   6  10      410.53      432.60      7.17 o
   2   6  10      305.15      339.81      6.14 o
   3   6  10      580.95      553.50      8.21 o
   4   6  10      391.84      391.18      7.03 o
   5   6  10       53.37       46.93      3.51 o
   6   6  10      304.52      306.12      7.42 o
   7   6  10      195.31      186.73      6.97 o
   8   6  10      257.55      274.69     11.73 o
   9   6  10       59.61       76.55      8.19 o
  10   6  10        6.30        1.26      7.27 o
  11   6  10      322.14      300.45     14.30 o
  12   6  10       13.71       25.28      9.41 o
  13   6  10       17.38       14.41      9.94 o
   1   7  10       97.37      103.47      4.10 o
   2   7  10       54.95       46.59      3.34 o
   3   7  10     1126.90     1096.17     15.11 o
   4   7  10     3283.34     3210.99     33.35 o
   5   7  10      153.05      147.60      5.81 o
   6   7  10      898.82      889.34     14.94 o
   7   7  10       59.12       62.85      7.93 o
   8   7  10     2459.33     2494.55     64.76 o
   9   7  10       48.77       53.52      9.00 o
  10   7  10        6.48       -2.08      7.54 o
  11   7  10        0.66        0.60      8.04 o
  12   7  10       54.33       53.02     10.25 o
   0   8  10       17.06        5.73      4.64 o
   1   8  10        0.06       -4.31      2.87 o
   2   8  10       53.03       40.66      3.78 o
   3   8  10      580.20      609.23     11.79 o
   4   8  10        0.04       -3.40      4.21 o
   5   8  10      963.87      956.76     18.86 o
   6   8  10      227.75      275.85     10.43 o
   7   8  10      907.43      874.17     22.17 o
   8   8  10        0.54       -2.28      9.07 o
   9   8  10       47.38       39.44      8.96 o
  10   8  10        5.41        5.61      8.88 o
  11   8  10       47.06       58.05     11.24 o
   1   9  10      605.06      562.53     13.42 o
   2   9  10       16.01        6.39      4.86 o
   3   9  10       13.75       17.51      3.92 o
   4   9  10      140.79      134.59      6.69 o
   5   9  10      195.73      200.21      8.73 o
   6   9  10       11.93       12.04      6.05 o
   7   9  10        1.59        0.31      8.13 o
   8   9  10        0.11       -2.53      6.75 o
   9   9  10       34.85       32.58      8.92 o
   0  10  10       92.00       76.77     10.76 o
   1  10  10       62.57       72.91      8.40 o
   2  10  10        0.61       -1.81      5.55 o
   3  10  10        8.72        5.54      6.07 o
   4  10  10       40.53       41.04      7.39 o
   5  10  10       56.25       50.08      8.91 o
   6  10  10        3.36        2.25      5.35 o
   7  10  10       76.89       75.24      7.70 o
   1  11  10       72.59       78.42      8.39 o
   2  11  10       16.28       21.63      7.77 o
   3  11  10       20.77       10.70      6.42 o
   4  11  10        3.27        5.35      6.99 o
   1   1  11      613.66      677.52      8.39 o
   2   1  11       53.68       53.79      2.48 o
   3   1  11     1434.98     1503.87     15.52 o
   4   1  11       30.19       24.13      2.38 o
   5   1  11      104.60      138.59      4.20 o
   6   1  11      596.47      559.08      9.14 o
   7   1  11       58.35       64.17      4.38 o
   8   1  11      340.06      341.69      8.71 o
   9   1  11       61.63       65.57      4.81 o
  10   1  11        6.73        7.61      4.73 o
  11   1  11      742.56      729.52     15.24 o
  12   1  11        4.92        4.34      5.68 o
  13   1  11       31.89       27.98      7.76 o
  14   1  11       33.57       37.51     10.34 o
  15   1  11       50.40       56.46     11.74 o
   0   2  11    15944.63    17020.53    205.51 o
   1   2  11       28.08       14.33      2.15 o
   2   2  11     2549.31     2818.92     26.00 o
   3   2  11       54.25       96.75      3.16 o
   4   2  11     1998.03     1983.42     18.43 o
   5   2  11        5.68       -1.18      2.31 o
   6   2  11      244.58      239.98      6.12 o
   7   2  11       13.37        7.33      3.50 o
   8   2  11      326.48      339.17      8.86 o
   9   2  11       55.75       55.75      6.08 o
  10   2  11       17.65       12.67      5.37 o
  11   2  11      345.33      355.15     12.16 o
  12   2  11      846.34      848.64     19.69 o
  13   2  11        6.34      -11.07      7.38 o
  14   2  11       51.31       70.16     10.60 o
  15   2  11        7.26        0.73     11.23 o
   1   3  11     6118.02     6169.87     57.98 o
   2   3  11     1127.31     1227.76     13.33 o
   3   3  11     6870.23     6817.16     57.51 o
   4   3  11     1761.27     1893.22     19.37 o
   5   3  11       64.28       49.89      3.76 o
   6   3  11       58.62       68.68      4.20 o
   7   3  11      169.60      187.20      7.51 o
   8   3  11       23.28       11.53      4.37 o
   9   3  11     1512.33     1522.46     22.32 o
  10   3  11     1409.82     1436.96     22.34 o
  11   3  11      802.09      823.66     18.79 o
  12   3  11        2.52       -2.74      6.96 o
  13   3  11      189.52      185.92     12.52 o
  14   3  11       20.20       17.92      9.59 o
  15   3  11      168.27      203.71     17.14 o
   0   4  11       99.21      133.37      4.69 o
   1   4  11        3.92        9.72      1.88 o
   2   4  11      288.14      263.23      4.98 o
   3   4  11       24.54       25.00      2.45 o
   4   4  11      209.16      199.00      4.81 o
   5   4  11       50.63       45.16      3.39 o
   6   4  11        0.50       -1.21      3.11 o
   7   4  11      534.10      457.78     21.20 o
   8   4  11       78.56       78.13      5.89 o
   9   4  11      184.28      181.80      7.77 o
  10   4  11       78.01       83.53      9.38 o
  11   4  11      237.87      217.50     11.50 o
  12   4  11      318.80      338.69     15.32 o
  13   4  11       10.02       -4.95      8.64 o
  14   4  11      208.58      207.15     15.88 o
   1   5  11     2663.12     2669.92     26.16 o
   2   5  11      129.46      132.68      3.88 o
   3   5  11      603.22      526.82      8.07 o
   4   5  11      509.61      505.62      8.02 o
   5   5  11       73.18       61.61      4.10 o
   6   5  11     4777.02     4875.76     50.86 o
   7   5  11      154.24      150.49      6.67 o
   8   5  11      805.84      826.74     14.07 o
   9   5  11      534.26      509.53     14.38 o
  10   5  11       78.31       91.25      9.52 o
  11   5  11       26.56       22.86      8.17 o
  12   5  11        2.36        1.78      9.10 o
  13   5  11      334.46      376.85     18.43 o
  14   5  11       56.14       55.20     12.28 o
   0   6  11       54.11       45.65      4.87 o
   1   6  11      342.50      324.69      6.12 o
   2   6  11      926.44      929.83     12.04 o
   3   6  11      708.77      640.24      8.91 o
   4   6  11        4.82        2.82      2.80 o
   5   6  11      623.80      599.91      9.85 o
   6   6  11        0.34       -0.75      3.43 o
   7   6  11        2.38       -2.62      4.43 o
   8   6  11     1165.61     1225.14     25.14 o
   9   6  11       91.20      100.60      9.04 o
  10   6  11      142.32      139.61     14.04 o
  11   6  11        0.48       -9.41      8.26 o
  12   6  11      450.90      464.47     19.26 o
  13   6  11        7.24       13.35     10.04 o
   1   7  11      325.48      364.76      8.01 o
   2   7  11       67.20       63.89      3.89 o
   3   7  11      228.36      242.47      6.36 o
   4   7  11       84.61       83.62      5.38 o
   5   7  11      109.77       85.85      4.50 o
   6   7  11      380.68      369.46     11.24 o
   7   7  11       87.68       96.02      8.92 o
   8   7  11       17.95        9.84      7.66 o
   9   7  11      256.50      279.18     13.70 o
  10   7  11       67.22       80.62     11.70 o
  11   7  11        0.40       -0.96      8.71 o
  12   7  11        4.71       -2.98      9.58 o
   0   8  11       61.69       57.84      6.16 o
   1   8  11       28.83       18.31      3.68 o
   2   8  11      305.11      287.91      8.15 o
   3   8  11      431.95      391.88      9.96 o
   4   8  11       87.50       83.93      5.80 o
   5   8  11      744.59      654.83     16.31 o
   6   8  11      251.20      276.17     11.28 o
   7   8  11       87.61      100.06      8.80 o
   8   8  11       10.27        4.58      8.20 o
   9   8  11      533.33      542.84     23.90 o
  10   8  11        0.28        0.70      8.64 o
  11   8  11       50.15       43.12     10.67 o
   1   9  11      484.49      438.50     10.40 o
   2   9  11       38.46       28.21      4.26 o
   3   9  11       80.55       71.54      5.55 o
   4   9  11        0.01       -2.02      4.33 o
   5   9  11       19.34       16.12      7.01 o
   6   9  11       31.28       28.80      7.01 o
   7   9  11       87.24       83.42      8.58 o
   8   9  11      262.74      300.89     13.10 o
   9   9  11        8.07       -6.82      8.07 o
   0  10  11      162.41      147.97     13.80 o
   1  10  11       55.83       74.23      6.02 o
   2  10  11       44.70       35.80      7.00 o
   3  10  11       15.19       10.60      6.69 o
   4  10  11        2.44       -3.38      6.32 o
   5  10  11        6.56        2.09      4.70 o
   6  10  11      100.00      108.38      8.14 o
   7  10  11       22.38       27.31      7.60 o
   1  11  11        0.14       -6.22      6.67 o
   2  11  11        9.78        9.23      7.49 o
   3  11  11      135.67      168.74     10.24 o
   0   0  12     5883.48     6399.75    120.41 o
   1   0  12      101.24       80.02      4.53 o
   2   0  12     1837.77     1896.58     24.38 o
   3   0  12       12.62        6.22      2.54 o
   4   0  12      470.17      526.38     10.42 o
   5   0  12     6211.22     6283.40     76.99 o
   6   0  12      454.62      518.66     13.78 o
   7   0  12      755.57      718.35     20.11 o
   8   0  12      925.59     1014.39     20.75 o
   9   0  12       16.08       20.01      5.88 o
  10   0  12       31.26       30.82     10.67 o
  11   0  12      144.34      139.59     10.71 o
  12   0  12      106.24       98.30     10.84 o
  13   0  12      119.73      125.54     16.09 o
  14   0  12      197.11      124.51     16.89 o
  15   0  12        1.36        8.52     16.42 o
   1   1  12      552.95      606.55      8.12 o
   2   1  12     6268.34     6485.93     56.15 o
   3   1  12        4.91        1.79      1.59 o
   4   1  12     1526.85     1598.94     16.90 o
   5   1  12      199.35      178.62      4.55 o
   6   1  12     2119.95     2205.70     27.32 o
   7   1  12       43.95       27.07      3.90 o
   8   1  12     1967.47     1936.67     24.73 o
   9   1  12      264.26      240.95      8.62 o
  10   1  12     1159.72     1244.62     20.13 o
  11   1  12        6.34        0.05      5.17 o
  12   1  12        0.75       -5.15      6.44 o
  13   1  12      528.47      459.91     16.86 o
  14   1  12       57.66       44.18     10.66 o
  15   1  12      142.86      167.89     15.70 o
   0   2  12       23.52       63.25      4.37 o
   1   2  12        1.44       11.21      1.94 o
   2   2  12     1760.58     1963.05     19.26 o
   3   2  12      633.42      575.77      8.02 o
   4   2  12        2.47       -0.49      2.07 o
   5   2  12     1011.89      936.78     11.81 o
   6   2  12       20.37       16.77      3.26 o
   7   2  12      231.26      211.33      7.88 o
   8   2  12       52.34       62.12      5.34 o
   9   2  12       28.66       24.96      5.12 o
  10   2  12      167.93      185.51      9.76 o
  11   2  12        2.75       -6.01      5.93 o
  12   2  12      118.88       75.87      9.26 o
  13   2  12       15.71       31.21      8.51 o
  14   2  12        4.16        6.42      9.95 o
  15   2  12      175.44      194.27     16.80 o
   1   3  12        5.29        4.16      1.84 o
   2   3  12       22.12       19.52      2.57 o
   3   3  12      244.70      255.24      5.14 o
   4   3  12      274.49      309.01      6.32 o
   5   3  12        2.74        2.91      2.75 o
   6   3  12      418.88      444.13      9.13 o
   7   3  12      741.06      704.41     12.46 o
   8   3  12      421.27      425.55     10.29 o
   9   3  12      460.82      457.62     11.69 o
  10   3  12       28.05       28.66      6.20 o
  11   3  12       25.45       22.67     10.59 o
  12   3  12        0.27      -10.25      6.84 o
  13   3  12       20.24       26.71      9.43 o
  14   3  12        8.32       13.29     10.75 o
   0   4  12      168.69      183.73      7.44 o
   1   4  12        1.57        2.80      2.09 o
   2   4  12      290.44      268.63      5.68 o
   3   4  12      981.32     1142.39     13.94 o
   4   4  12      927.07     1035.84     13.38 o
   5   4  12       88.08       87.79      4.21 o
   6   4  12      396.19      418.24      9.66 o
   7   4  12       16.49       14.85      4.28 o
   8   4  12     2058.41     2123.84     25.86 o
   9   4  12      375.36      391.33     10.29 o
  10   4  12       28.08       21.45      7.08 o
  11   4  12       78.82       71.05      9.25 o
  12   4  12        6.34        9.72      8.42 o
  13   4  12       54.80       58.91     10.45 o
  14   4  12       19.09       22.35     10.88 o
   1   5  12       63.81       55.67      2.89 o
   2   5  12      444.35      389.20      6.84 o
   3   5  12       75.44       75.37      3.48 o
   4   5  12     1475.40     1527.59     17.51 o
   5   5  12       79.20       63.80      4.56 o
   6   5  12      283.24      270.63      7.61 o
   7   5  12      264.70      277.20      8.41 o
   8   5  12      593.02      659.32     13.76 o
   9   5  12        0.03        0.93      6.59 o
  10   5  12      496.64      546.42     17.40 o
  11   5  12        0.39       -2.98      7.74 o
  12   5  12      134.83      119.13     12.58 o
  13   5  12       79.10       85.46     15.77 o
   0   6  12      908.27      892.49     17.48 o
   1   6  12       99.95       97.84      3.85 o
   2   6  12      640.01      645.28      9.18 o
   3   6  12      107.43      116.52      4.03 o
   4   6  12      128.98      136.90      4.93 o
   5   6  12      516.46      554.08     10.57 o
   6   6  12        0.09       -0.96      3.80 o
   7   6  12      641.54      668.97     15.58 o
   8   6  12      121.17      135.52      9.32 o
   9   6  12      100.64       88.52     12.59 o
  10   6  12       90.06       82.82     10.36 o
  11   6  12       84.77       83.13     11.20 o
  12   6  12      103.79      117.06     12.75 o
   1   7  12       15.19       12.61      2.66 o
   2   7  12      258.36      245.59      6.35 o
   3   7  12       81.75       93.67      4.85 o
   4   7  12     1984.37     2030.29     28.47 o
   5   7  12       15.02       12.19      4.30 o
   6   7  12       11.36        6.36      5.65 o
   7   7  12      409.90      419.93     13.76 o
   8   7  12      692.92      667.41     19.40 o
   9   7  12      236.30      230.45     12.80 o
  10   7  12        5.72        4.56      8.31 o
  11   7  12       29.50       31.78     10.95 o
   0   8  12      115.93      113.73      8.15 o
   1   8  12      217.28      219.79      8.35 o
   2   8  12       84.00       95.31      5.48 o
   3   8  12      385.31      395.32     11.02 o
   4   8  12        0.85       -6.30      4.20 o
   5   8  12      193.76      211.09     10.79 o
   6   8  12       42.78       47.91      7.60 o
   7   8  12      366.71      427.23     14.38 o
   8   8  12      195.22      208.53     11.48 o
   9   8  12      239.85      254.76     13.90 o
  10   8  12       24.53       15.75      9.31 o
   1   9  12        0.01       -1.56      3.51 o
   2   9  12       29.89       46.05      5.25 o
   3   9  12      223.12      186.56     10.51 o
   4   9  12       28.40       25.91      5.55 o
   5   9  12       15.62        3.40      5.72 o
   6   9  12      334.72      360.85     13.63 o
   7   9  12      158.51      136.24      9.59 o
   8   9  12       22.04       26.90      8.30 o
   9   9  12      261.54      267.18     13.23 o
   0  10  12        1.27        0.63      6.11 o
   1  10  12        6.03        1.50      5.95 o
   2  10  12       15.94       18.86      6.55 o
   3  10  12      188.01      189.05     10.55 o
   4  10  12       35.39       26.47      7.71 o
   5  10  12       22.07       34.98      7.10 o
   6  10  12       14.73       16.92      6.26 o
   1  11  12        0.87        1.65      7.21 o
   2  11  12        1.81       -4.45      7.35 o
   1   1  13     4399.28     4632.55     42.26 o
   2   1  13        1.27        2.29      1.93 o
   3   1  13      240.12      239.69      4.71 o
   4   1  13       38.90       36.77      2.86 o
   5   1  13       20.70       13.21      2.92 o
   6   1  13      320.38      334.95      6.95 o
   7   1  13        0.29        1.02      3.22 o
   8   1  13      215.11      211.67      7.82 o
   9   1  13        3.60        1.88      4.59 o
  10   1  13      468.71      407.14     11.84 o
  11   1  13      173.95      110.81      8.30 o
  12   1  13       45.22       43.61      8.79 o
  13   1  13        0.76        1.31      8.73 o
  14   1  13        0.58       -1.82      9.47 o
  15   1  13        1.48        2.14     11.83 o
   0   2  13       21.25       12.43      3.04 o
   1   2  13      443.14      469.79      7.41 o
   2   2  13      701.45      645.77      8.56 o
   3   2  13        2.48        5.68      2.22 o
   4   2  13      818.84      813.00     11.25 o
   5   2  13      696.17      676.60     10.04 o
   6   2  13      259.75      255.23      7.07 o
   7   2  13      185.07      179.15      6.37 o
   8   2  13      597.72      579.96     12.06 o
   9   2  13       86.31       82.41      6.38 o
  10   2  13      499.23      500.68     14.50 o
  11   2  13       10.86        0.09      6.18 o
  12   2  13      356.10      351.57     13.91 o
  13   2  13       24.98       17.31      9.94 o
  14   2  13       94.40      146.21     15.02 o
   1   3  13     2003.78     2041.09     21.91 o
   2   3  13      178.58      157.31      4.37 o
   3   3  13     1725.42     1765.55     19.74 o
   4   3  13      590.52      668.13     10.59 o
   5   3  13      124.11      127.60      4.94 o
   6   3  13      438.91      460.31      9.18 o
   7   3  13        0.52       -8.91      5.94 o
   8   3  13      215.83      200.07      9.15 o
   9   3  13        0.28       -5.19      4.73 o
  10   3  13      187.99      200.51      9.48 o
  11   3  13       12.98        5.42      6.92 o
  12   3  13      253.57      231.91     13.74 o
  13   3  13       38.08       40.56      9.82 o
  14   3  13       73.70       67.67     12.72 o
   0   4  13      380.38      334.35     15.92 o
   1   4  13       36.55       18.92      2.51 o
   2   4  13      762.30      756.72     10.63 o
   3   4  13     1020.38      960.28     16.55 o
   4   4  13      106.03      117.67      4.98 o
   5   4  13      264.98      269.66      7.16 o
   6   4  13      321.59      308.53      9.13 o
   7   4  13      934.05      949.22     15.33 o
   8   4  13        0.29        2.40      4.47 o
   9   4  13       12.19        8.43      5.92 o
  10   4  13     1444.05     1460.83     27.32 o
  11   4  13        0.02       -5.74      7.39 o
  12   4  13       27.09       40.13     11.69 o
  13   4  13       56.70       56.46     11.32 o
  14   4  13      354.26      401.34     23.07 o
   1   5  13     1409.33     1416.16     16.27 o
   2   5  13      159.05      172.79      4.83 o
   3   5  13      476.34      481.06      8.12 o
   4   5  13     4007.38     3972.13     40.10 o
   5   5  13     4400.69     4395.71     46.19 o
   6   5  13       74.28       82.46      5.29 o
   7   5  13      796.79      802.84     13.59 o
   8   5  13     2044.69     1994.13     30.97 o
   9   5  13       93.31       91.30      9.08 o
  10   5  13       36.69       39.04      8.21 o
  11   5  13      467.09      478.06     19.28 o
  12   5  13        1.52      -12.87      8.58 o
  13   5  13       82.79       94.43     12.49 o
   0   6  13      507.56      547.26     13.00 o
   1   6  13        0.68       -0.20      2.56 o
   2   6  13       59.59       60.88      3.42 o
   3   6  13      142.06      149.46      4.65 o
   4   6  13        6.78        6.85      3.16 o
   5   6  13     1557.21     1611.18     20.47 o
   6   6  13      404.67      374.91     10.42 o
   7   6  13        3.02       -1.70      5.53 o
   8   6  13      175.25      178.05     10.09 o
   9   6  13       46.78       45.79     10.85 o
  10   6  13      505.03      544.60     19.79 o
  11   6  13        7.37       16.14      9.16 o
  12   6  13       33.41       33.21     10.59 o
   1   7  13      382.04      407.07      7.57 o
   2   7  13       15.18        9.92      3.25 o
   3   7  13        1.40       -0.70      3.11 o
   4   7  13        7.63        5.09      3.74 o
   5   7  13      586.54      546.14     14.74 o
   6   7  13      118.57      112.77      8.82 o
   7   7  13      332.94      335.09     12.51 o
   8   7  13        7.59       -1.37      6.87 o
   9   7  13       81.82       65.82     10.34 o
  10   7  13       33.68       33.92     11.86 o
  11   7  13      112.72      144.35     13.91 o
   0   8  13       48.70       37.19      6.60 o
   1   8  13        0.07        0.75      3.86 o
   2   8  13        5.65        3.87      3.99 o
   3   8  13       15.77        7.69      4.58 o
   4   8  13       52.22       49.80      6.14 o
   5   8  13        7.23       -4.49      5.56 o
   6   8  13       13.06        6.22      7.65 o
   7   8  13       92.80       95.78     10.80 o
   8   8  13        0.17       -2.16      7.03 o
   9   8  13       40.04       49.60      8.88 o
  10   8  13       69.71       78.35     11.04 o
   1   9  13      103.84       89.28      7.13 o
   2   9  13       47.58       40.43      5.95 o
   3   9  13        2.25        6.18      5.27 o
   4   9  13        0.11       -7.00      4.67 o
   5   9  13      239.93      267.69     11.94 o
   6   9  13      464.80      438.42     19.33 o
   7   9  13        0.00      -10.27      6.84 o
   8   9  13      153.65      173.57     11.10 o
   0  10  13        1.40        6.97      7.37 o
   1  10  13        3.98        0.13      5.38 o
   2  10  13        0.72       -0.31      6.62 o
   3  10  13      127.93      138.75      8.27 o
   4  10  13       49.76       51.86      6.55 o
   5  10  13      102.32       69.90      7.69 o
   6  10  13      109.12      114.81     10.32 o
   0   0  14    20043.65    21023.18    392.89 o
   1   0  14     5562.35     5893.64     79.77 o
   2   0  14     1872.42     2014.53     27.63 o
   3   0  14     3352.97     3432.90     43.86 o
   4   0  14     2545.67     2412.69     32.72 o
   5   0  14     1823.68     1763.51     29.58 o
   6   0  14      112.59      111.84      8.04 o
   7   0  14      358.95      316.00     13.26 o
   8   0  14        3.14       -5.01      6.51 o
   9   0  14     2225.08     2038.09     47.52 o
  10   0  14      105.31      143.55     13.95 o
  11   0  14      197.93      160.12     16.97 o
  12   0  14     3761.64     3811.76     81.00 o
  13   0  14      524.91      563.73     35.40 o
  14   0  14      505.32      537.81     31.08 o
   1   1  14      714.14      735.47      9.67 o
   2   1  14       17.10       10.10      2.31 o
   3   1  14     1109.83     1062.00     12.26 o
   4   1  14       71.86      101.19      4.09 o
   5   1  14      898.31      911.35     13.27 o
   6   1  14      576.31      587.86     10.57 o
   7   1  14        0.19       -4.52      3.24 o
   8   1  14       38.22       42.87      4.74 o
   9   1  14       73.96       74.93      6.25 o
  10   1  14      157.35      162.19      8.79 o
  11   1  14      171.41      176.97      9.58 o
  12   1  14        2.86       -2.75      7.61 o
  13   1  14      162.97      137.20     12.46 o
  14   1  14       13.81        3.11      9.68 o
   0   2  14      244.81      257.16      8.55 o
   1   2  14        1.12       -0.38      2.14 o
   2   2  14     2188.38     2141.48     23.26 o
   3   2  14        4.01        3.92      2.14 o
   4   2  14      772.57      776.69     11.51 o
   5   2  14       32.23       27.19      3.64 o
   6   2  14      842.31      828.56     12.72 o
   7   2  14        0.60       -2.98      3.59 o
   8   2  14      885.07      928.78     15.78 o
   9   2  14       74.42       81.25      6.25 o
  10   2  14      723.18      724.99     16.80 o
  11   2  14       96.77       75.00      8.22 o
  12   2  14      265.88      275.75     14.43 o
  13   2  14        0.57      -12.06      8.50 o
  14   2  14      384.66      350.27     19.46 o
   1   3  14      880.54      928.42     13.39 o
   2   3  14        0.44       -1.98      2.25 o
   3   3  14       40.54       50.27      3.25 o
   4   3  14        1.26        1.35      2.97 o
   5   3  14       49.01       56.99      4.22 o
   6   3  14     2313.49     2362.08     27.16 o
   7   3  14       96.65      101.87     11.11 o
   8   3  14      603.27      606.78     12.30 o
   9   3  14        1.91       -2.90      4.86 o
  10   3  14       28.28       37.31      7.25 o
  11   3  14       34.81       34.42      7.83 o
  12   3  14        3.93      -11.42      7.61 o
  13   3  14       68.90       63.58     11.73 o
  14   3  14        8.73       23.93     11.36 o
   0   4  14        0.37        1.95      3.28 o
   1   4  14      613.41      665.85     11.11 o
   2   4  14      778.23      790.70     11.36 o
   3   4  14       25.88       27.24      2.96 o
   4   4  14      172.58      182.32      5.49 o
   5   4  14      263.48      255.54      7.44 o
   6   4  14        8.87       16.26      4.31 o
   7   4  14      296.56      285.89      8.26 o
   8   4  14      665.38      699.73     14.35 o
   9   4  14       12.04       16.48      6.37 o
  10   4  14      175.21      172.25     10.59 o
  11   4  14       87.19       85.66      9.73 o
  12   4  14        0.09        4.15      7.93 o
  13   4  14       32.58       16.65     12.00 o
   1   5  14      500.26      505.12      8.46 o
   2   5  14       59.95       77.42      3.97 o
   3   5  14     1526.87     1488.11     17.62 o
   4   5  14     1812.87     1772.28     20.81 o
   5   5  14      919.84      952.31     14.64 o
   6   5  14      532.61      513.35     10.43 o
   7   5  14     1709.85     1731.74     24.97 o
   8   5  14      240.37      231.03     10.19 o
   9   5  14      146.45      131.65      9.65 o
  10   5  14      129.40      135.81     11.38 o
  11   5  14      102.78      115.41     11.66 o
  12   5  14       23.29       12.71      9.73 o
  13   5  14        8.95      -10.47      9.68 o
   0   6  14      592.19      625.60     14.55 o
   1   6  14      169.83      166.65      4.28 o
   2   6  14      786.16      744.83     10.43 o
   3   6  14       84.21       92.07      4.43 o
   4   6  14      313.79      314.94      7.33 o
   5   6  14      783.36      807.63     14.37 o
   6   6  14       23.23       14.69      5.38 o
   7   6  14       16.09       10.56      5.87 o
   8   6  14        4.26       -2.96      6.36 o
   9   6  14       18.00       12.00      7.79 o
  10   6  14      259.49      247.68     13.97 o
  11   6  14       23.51       21.47      9.65 o
  12   6  14       42.49       47.18     11.11 o
   1   7  14      698.43      673.55     11.16 o
   2   7  14        1.09       -0.32      3.43 o
   3   7  14        8.01        1.20      3.73 o
   4   7  14      177.72      174.06      7.75 o
   5   7  14       50.81       43.97      8.23 o
   6   7  14       26.09       40.48      7.88 o
   7   7  14      204.69      192.34     11.21 o
   8   7  14       15.27       16.38      7.95 o
   9   7  14       37.59       37.40      9.03 o
  10   7  14       54.00       73.06     11.35 o
  11   7  14       71.92       44.12     11.63 o
   0   8  14        1.92       -3.58      4.88 o
   1   8  14        0.83        2.31      4.72 o
   2   8  14      385.39      360.29     12.06 o
   3   8  14      277.36      211.80      9.22 o
   4   8  14        0.21       -7.16      4.77 o
   5   8  14       65.07       66.77      8.03 o
   6   8  14        0.32       -9.25      6.17 o
   7   8  14        3.61       -1.56      6.66 o
   8   8  14      245.31      250.27     12.49 o
   9   8  14        4.90        4.79      7.99 o
   1   9  14      141.71      147.40      8.78 o
   2   9  14      268.79      242.26     10.59 o
   3   9  14      201.76      210.02      9.45 o
   4   9  14       13.58        6.69      5.44 o
   5   9  14        9.50        6.13      6.94 o
   6   9  14      476.47      460.49     21.31 o
   7   9  14        2.75        4.28      8.19 o
   0  10  14       38.98       47.95      8.98 o
   1  10  14        0.00       -5.20      5.67 o
   2  10  14        7.37        3.37      6.01 o
   3  10  14       25.28       17.22      5.97 o
   4  10  14      143.30      145.29      9.16 o
   5  10  14       34.36       49.67      7.71 o
   1   1  15      163.60      171.27      5.09 o
   2   1  15       34.87       28.97      2.83 o
   3   1  15       17.84       22.10      2.71 o
   4   1  15      301.56      348.33      7.20 o
   5   1  15      535.43      508.96      9.68 o
   6   1  15       57.41       63.40      5.07 o
   7   1  15       17.21        8.29      4.27 o
   8   1  15      113.70      136.38      9.55 o
   9   1  15        0.05       -5.31      4.50 o
  10   1  15      381.79      421.69     12.14 o
  11   1  15      395.49      352.62     14.17 o
  12   1  15        1.46       -5.02      8.07 o
  13   1  15        5.81       14.22      9.21 o
  14   1  15        2.11       -4.85     10.28 o
   0   2  15      300.94      352.98     10.43 o
   1   2  15      146.42      152.87      6.63 o
   2   2  15      126.42      127.49      4.51 o
   3   2  15      583.84      623.90     10.34 o
   4   2  15       84.56       86.55      4.42 o
   5   2  15        5.91        4.77      3.19 o
   6   2  15       35.99       32.29      4.53 o
   7   2  15       27.74       26.30      4.58 o
   8   2  15       62.51       61.92      5.45 o
   9   2  15      372.30      390.05     10.63 o
  10   2  15       12.96        3.36      5.80 o
  11   2  15       45.71       50.46      9.55 o
  12   2  15        9.01        4.70      8.46 o
  13   2  15       10.45       11.69      9.96 o
  14   2  15       13.86        8.67     11.10 o
   1   3  15      588.80      550.15      9.81 o
   2   3  15     1308.30     1294.38     17.01 o
   3   3  15       23.53       20.64      2.84 o
   4   3  15      699.29      732.99     12.26 o
   5   3  15      163.41      175.99      6.62 o
   6   3  15    12580.41    12670.62    130.51 o
   7   3  15     1721.93     1789.47     23.37 o
   8   3  15      398.92      363.51      9.76 o
   9   3  15        4.01        2.49      5.44 o
  10   3  15      304.56      319.43     12.59 o
  11   3  15       15.49       15.71      7.21 o
  12   3  15        3.85       10.24      9.56 o
  13   3  15        2.10       11.11     10.37 o
   0   4  15        2.30       -0.24      3.62 o
   1   4  15        1.39        0.94      2.36 o
   2   4  15      145.83      157.21      5.04 o
   3   4  15      231.67      245.28      6.50 o
   4   4  15      175.66      181.21      6.26 o
   5   4  15     1317.44     1294.60     17.81 o
   6   4  15      346.84      345.68      9.92 o
   7   4  15      128.36      127.48      6.43 o
   8   4  15      134.49      124.57      7.65 o
   9   4  15       70.07       70.30      7.92 o
  10   4  15       21.22       18.21      7.22 o
  11   4  15       22.69       28.97      8.47 o
  12   4  15        1.72       12.03      8.52 o
  13   4  15        1.57       -1.33     10.91 o
   1   5  15     1220.84     1221.95     15.59 o
   2   5  15     1642.67     1662.97     19.90 o
   3   5  15      561.74      555.55      9.94 o
   4   5  15      911.54      944.81     13.85 o
   5   5  15       15.69       18.86      4.18 o
   6   5  15       87.54       75.56      6.08 o
   7   5  15      228.33      219.49      9.26 o
   8   5  15      412.46      387.61     12.54 o
   9   5  15       81.07       87.45     10.03 o
  10   5  15      498.09      522.50     29.33 o
  11   5  15        3.95       -2.91      8.73 o
  12   5  15       63.63       68.77     11.42 o
   0   6  15      103.84       85.90      5.00 o
   1   6  15      108.27      110.37      4.05 o
   2   6  15       49.59       44.50      3.72 o
   3   6  15       71.07       74.84      4.37 o
   4   6  15       41.00       42.58      4.36 o
   5   6  15        0.24       -4.86      4.62 o
   6   6  15        6.41        3.58      5.43 o
   7   6  15        7.15        9.17      5.78 o
   8   6  15       80.59       86.05      8.60 o
   9   6  15       58.24       37.48      8.24 o
  10   6  15      102.01       84.72     10.09 o
  11   6  15        2.07      -11.66      9.00 o
   1   7  15       53.32       41.37      4.86 o
   2   7  15      303.88      286.25      9.78 o
   3   7  15       32.09       33.96      5.69 o
   4   7  15       27.76       26.59      5.28 o
   5   7  15        7.29        5.34      6.40 o
   6   7  15      318.39      358.99     14.98 o
   7   7  15       25.84       12.98      7.84 o
   8   7  15       12.64       10.04      7.50 o
   9   7  15       43.52       51.49      9.99 o
  10   7  15      111.17      103.91     11.81 o
   0   8  15       18.70       16.40      9.09 o
   1   8  15      530.83      493.90     15.96 o
   2   8  15        0.51       -1.69      5.10 o
   3   8  15       17.87       15.77      5.67 o
   4   8  15       28.92       10.65      5.47 o
   5   8  15      303.33      306.45     12.70 o
   6   8  15        0.05        2.56      6.64 o
   7   8  15        7.91       -1.16      7.66 o
   8   8  15       66.72       67.85      9.96 o
   9   8  15      120.62      135.21     11.86 o
   1   9  15       89.21       94.04      7.82 o
   2   9  15        0.00       -0.82      5.46 o
   3   9  15      203.45      190.65      9.42 o
   4   9  15      107.85       96.59      8.41 o
   5   9  15        0.05       -4.90      6.26 o
   6   9  15        7.37       -0.14      7.09 o
   7   9  15      140.19      133.72     12.78 o
   0  10  15       33.05       41.13      9.64 o
   1  10  15        0.64       -8.06      5.70 o
   2  10  15       18.10        5.65      6.35 o
   3  10  15        1.04       -4.02      6.32 o
   4  10  15        0.19       -0.45      6.37 o
   0   0  16      178.40      159.05     11.11 o
   1   0  16      448.88      447.85     12.40 o
   2   0  16      280.71      330.86      9.94 o
   3   0  16      264.33      270.88     11.17 o
   4   0  16       21.12       14.37      3.93 o
   5   0  16      573.40      627.81     16.74 o
   6   0  16      263.72      277.08     12.84 o
   7   0  16       44.72       20.42      6.63 o
   8   0  16      564.22      556.15     18.97 o
   9   0  16        3.31      -11.06      7.37 o
  10   0  16      204.45      156.10     13.15 o
  11   0  16      271.90      224.58     20.43 o
  12   0  16       51.98       66.40     13.63 o
  13   0  16       24.41       18.08     14.81 o
  14   0  16       61.80      121.40     21.02 o
   1   1  16     4115.67     4374.11     45.05 o
   2   1  16        0.22       -1.98      2.33 o
   3   1  16     1407.55     1402.08     16.51 o
   4   1  16        5.82        4.14      3.01 o
   5   1  16       65.66       77.34      4.68 o
   6   1  16     1766.59     1740.10     25.42 o
   7   1  16        3.99        0.30      4.59 o
   8   1  16       55.95       39.69      5.89 o
   9   1  16       11.84       -3.01      5.29 o
  10   1  16      589.93      530.18     15.38 o
  11   1  16      352.37      316.32     13.70 o
  12   1  16      354.88      374.78     16.61 o
  13   1  16      195.67      202.82     14.14 o
  14   1  16        9.95       15.34     11.72 o
   0   2  16      694.39      664.15     16.51 o
   1   2  16       63.22       80.58      4.90 o
   2   2  16     2619.70     2513.95     29.03 o
   3   2  16       24.83       15.77      3.29 o
   4   2  16       59.20       59.77      4.43 o
   5   2  16       68.02       58.16      4.71 o
   6   2  16      431.30      470.78     15.01 o
   7   2  16       27.49       18.53      5.19 o
   8   2  16      559.16      558.82     12.25 o
   9   2  16       22.09       26.88      5.65 o
  10   2  16     2027.62     1997.94     30.36 o
  11   2  16       82.26       71.18      9.93 o
  12   2  16       91.13      122.71     11.97 o
  13   2  16       70.21       75.80     13.80 o
   1   3  16      615.40      649.03     11.12 o
   2   3  16      161.57      143.55      5.17 o
   3   3  16      140.84      141.62      5.01 o
   4   3  16     1225.09     1290.87     18.18 o
   5   3  16     1956.70     1991.87     25.78 o
   6   3  16      138.72      165.37      8.46 o
   7   3  16     1294.86     1335.13     19.28 o
   8   3  16     1067.55     1076.26     18.49 o
   9   3  16        0.36        2.39      5.67 o
  10   3  16      137.16      135.45      9.64 o
  11   3  16       33.86       44.80      9.61 o
  12   3  16        3.60        5.49      9.68 o
  13   3  16       13.26        4.88     10.47 o
   0   4  16        0.24       -3.19      4.09 o
   1   4  16       63.62       64.34      4.13 o
   2   4  16      726.80      723.94     14.18 o
   3   4  16       24.82       26.59      3.43 o
   4   4  16      643.42      626.08     11.65 o
   5   4  16     3494.88     3471.64     41.32 o
   6   4  16       17.33       13.51      4.50 o
   7   4  16       85.06       96.94      6.94 o
   8   4  16      396.49      395.69     12.95 o
   9   4  16        0.77        7.35      6.29 o
  10   4  16        1.50       -8.76      6.62 o
  11   4  16       50.52       55.18      9.37 o
  12   4  16       10.40        8.76     10.73 o
   1   5  16      521.06      546.66      9.23 o
   2   5  16       74.57       70.20      4.16 o
   3   5  16       62.70       43.89      4.11 o
   4   5  16       38.92       36.45      4.59 o
   5   5  16      181.28      181.76      6.98 o
   6   5  16      251.28      228.37      9.50 o
   7   5  16        5.52        3.15      5.61 o
   8   5  16       87.87       83.74      8.09 o
   9   5  16       49.05       54.64      8.11 o
  10   5  16       66.19       80.43      9.91 o
  11   5  16        6.31        1.01      8.82 o
  12   5  16        6.17        7.67     11.64 o
   0   6  16      286.30      330.99      9.91 o
   1   6  16        3.31        8.45      3.09 o
   2   6  16       12.92       21.45      3.58 o
   3   6  16      438.26      443.45     10.55 o
   4   6  16       89.51       84.62      6.02 o
   5   6  16       25.46       10.81      5.46 o
   6   6  16        8.78        7.89      5.64 o
   7   6  16      195.58      188.90     10.84 o
   8   6  16        5.33       -0.38      6.77 o
   9   6  16      121.92      125.06     10.47 o
  10   6  16        1.93        3.73      8.05 o
  11   6  16       30.35       53.70     10.25 o
   1   7  16      199.50      190.65      9.35 o
   2   7  16      223.77      192.25      9.30 o
   3   7  16        0.13       -4.50      4.96 o
   4   7  16       16.26       16.69      5.28 o
   5   7  16      347.97      326.42     13.83 o
   6   7  16       81.38       63.37      8.92 o
   7   7  16       10.83        3.69      9.81 o
   8   7  16       55.81       57.30      9.78 o
   9   7  16       15.63       19.30      8.67 o
  10   7  16        2.11        9.56      9.21 o
   0   8  16      803.25      720.48     48.02 o
   1   8  16      197.72      191.36     10.05 o
   2   8  16      201.68      194.83      9.72 o
   3   8  16      223.29      204.23      9.93 o
   4   8  16       24.52       22.60      6.72 o
   5   8  16        5.60        7.78      6.34 o
   6   8  16       58.44       46.74      8.10 o
   7   8  16       63.57       63.75      9.42 o
   8   8  16        0.52       -4.35      7.84 o
   1   9  16       56.12       67.18      7.62 o
   2   9  16        5.60       -2.77      5.64 o
   3   9  16       80.96       83.93      8.62 o
   4   9  16       46.54       26.38      7.32 o
   5   9  16      317.21      314.73     13.33 o
   6   9  16       13.19        7.50      7.33 o
   0  10  16      104.32      112.55     11.86 o
   1  10  16        1.70        0.83      6.12 o
   2  10  16       16.75       16.99      6.89 o
   1   1  17      157.37      155.66      5.65 o
   2   1  17       96.64      119.75      4.75 o
   3   1  17     2135.79     2131.02     24.65 o
   4   1  17        0.25        1.78      3.24 o
   5   1  17        9.40        6.12      3.83 o
   6   1  17      723.31      754.94     15.19 o
   7   1  17        4.07       -7.48      5.12 o
   8   1  17        2.09       -7.79      5.20 o
   9   1  17       61.27       69.79      7.41 o
  10   1  17       19.73       20.42      6.77 o
  11   1  17       29.24       24.06      8.13 o
  12   1  17        0.42        4.49      9.20 o
  13   1  17        1.98        6.34      9.87 o
   0   2  17     1054.53     1093.18     23.39 o
   1   2  17      430.09      466.71     10.03 o
   2   2  17      132.21      146.73      5.45 o
   3   2  17      359.14      358.03      8.70 o
   4   2  17     1810.32     1789.60     24.10 o
   5   2  17      281.73      273.91      8.80 o
   6   2  17      680.68      715.31     14.79 o
   7   2  17       48.80       45.20      6.17 o
   8   2  17      424.13      379.72     11.51 o
   9   2  17      340.03      318.40     11.90 o
  10   2  17       11.51       24.12      7.75 o
  11   2  17        1.95       -2.91      7.45 o
  12   2  17      129.21      118.01     12.51 o
  13   2  17        8.17      -10.04      9.99 o
   1   3  17     1409.56     1415.30     22.69 o
   2   3  17     1458.01     1441.76     19.07 o
   3   3  17       61.20       57.07      4.03 o
   4   3  17     1185.44     1188.77     17.67 o
   5   3  17     1339.97     1339.07     20.21 o
   6   3  17     1907.18     1926.87     26.79 o
   7   3  17       49.40       45.40      6.46 o
   8   3  17        0.07       -6.31      5.23 o
   9   3  17      523.58      520.57     14.50 o
  10   3  17       34.37       39.49      7.56 o
  11   3  17      435.86      436.75     17.47 o
  12   3  17        0.93        4.43      9.70 o
  13   3  17       19.23       20.29     11.36 o
   0   4  17       40.43       38.94      5.80 o
   1   4  17      533.16      544.85     10.43 o
   2   4  17       78.59       87.79      4.44 o
   3   4  17       29.10       22.83      3.53 o
   4   4  17        4.58        3.11      3.90 o
   5   4  17     1239.40     1333.43     22.87 o
   6   4  17       26.66       19.14      5.36 o
   7   4  17      311.06      325.58     11.47 o
   8   4  17       46.80       54.94      7.33 o
   9   4  17       53.43       55.95      7.75 o
  10   4  17      419.33      417.62     14.95 o
  11   4  17        7.62       10.07      8.78 o
  12   4  17       70.51      110.93     14.23 o
   1   5  17     1853.75     1823.28     22.66 o
   2   5  17      686.69      697.17     12.22 o
   3   5  17      378.55      373.00      8.60 o
   4   5  17       91.19       89.98      5.25 o
   5   5  17      112.33      106.74      7.65 o
   6   5  17        0.12       -7.39      4.93 o
   7   5  17        5.18        2.10      5.97 o
   8   5  17      295.88      304.69     12.00 o
   9   5  17      128.07      158.49     11.09 o
  10   5  17       36.94       27.05      8.66 o
  11   5  17       95.19      115.90     11.23 o
   0   6  17        1.63        0.75      5.40 o
   1   6  17     1366.65     1225.15     19.58 o
   2   6  17        8.10       10.27      4.27 o
   3   6  17        8.76       10.66      5.32 o
   4   6  17       35.89       23.73      5.94 o
   5   6  17       57.44       55.53      6.73 o
   6   6  17       97.76       71.94      8.32 o
   7   6  17      125.41      119.50      9.85 o
   8   6  17        1.35       -8.39      6.87 o
   9   6  17        0.26      -10.71      7.14 o
  10   6  17      115.97      155.81     12.77 o
   1   7  17       36.36       31.47      6.51 o
   2   7  17       20.77       13.81      5.56 o
   3   7  17       63.74       51.29      6.61 o
   4   7  17      319.76      309.14     13.58 o
   5   7  17        8.96        2.07      6.74 o
   6   7  17       95.26      109.33     10.35 o
   7   7  17        0.00       -4.30      7.33 o
   8   7  17      107.26      110.04     11.44 o
   9   7  17       64.55       78.55     11.18 o
   0   8  17        0.43        9.14      8.97 o
   1   8  17        2.06       -4.84      5.83 o
   2   8  17      351.91      328.47     14.92 o
   3   8  17      214.19      196.08     11.09 o
   4   8  17        5.01       10.47      6.90 o
   5   8  17       57.05       70.35      8.43 o
   6   8  17       32.26       26.11      7.78 o
   7   8  17        8.64        0.95      7.67 o
   8   8  17        2.78       13.05      8.48 o
   1   9  17       78.42       84.16     10.81 o
   2   9  17        0.19        4.72      6.02 o
   3   9  17        1.73       -6.56      6.23 o
   4   9  17       19.58        9.91      7.18 o
   5   9  17       16.58        4.32      6.93 o
   0   0  18     3155.42     3521.07    118.10 o
   1   0  18      145.67      154.68      8.05 o
   2   0  18       30.45       30.13      4.76 o
   3   0  18     1849.63     1820.80     30.15 o
   4   0  18      992.52      977.71     19.70 o
   5   0  18     4227.49     4129.32     71.59 o
   6   0  18      169.53      152.06     11.03 o
   7   0  18     1745.72     1941.26     44.82 o
   8   0  18        0.16       -5.67      8.52 o
   9   0  18      150.74      150.52     12.82 o
  10   0  18       34.24       37.51     10.54 o
  11   0  18      134.46      133.23     13.60 o
  12   0  18      367.85      343.07     25.40 o
  13   0  18        4.79        2.07     14.92 o
   1   1  18       11.23       12.33      3.38 o
   2   1  18      466.09      449.97      9.78 o
   3   1  18      377.95      410.85      8.74 o
   4   1  18       38.60       46.77      4.75 o
   5   1  18      190.44      195.82      7.19 o
   6   1  18     1849.73     1841.40     27.24 o
   7   1  18      573.32      529.42     14.22 o
   8   1  18       25.49       24.74      6.63 o
   9   1  18      509.06      435.21     13.74 o
  10   1  18      173.71      199.16     10.25 o
  11   1  18        2.80       -7.10      7.57 o
  12   1  18       29.07       17.81      8.90 o
  13   1  18       10.93       -0.85     10.83 o
   0   2  18       53.39       47.94      6.43 o
   1   2  18        1.51        4.53      3.54 o
   2   2  18      177.33      150.83      6.08 o
   3   2  18      110.91      114.13      5.12 o
   4   2  18      564.11      601.53     12.81 o
   5   2  18      464.13      506.58     12.20 o
   6   2  18      214.61      213.07      8.66 o
   7   2  18       16.16       14.04      5.50 o
   8   2  18      395.53      390.57     18.66 o
   9   2  18      236.36      232.91     12.82 o
  10   2  18        0.15       -6.46      6.97 o
  11   2  18        1.64        1.56      8.14 o
  12   2  18       39.77       37.30      9.56 o
   1   3  18      516.06      553.03     10.75 o
   2   3  18      290.30      296.41     10.54 o
   3   3  18      333.28      335.92      8.00 o
   4   3  18        8.25        5.95      4.33 o
   5   3  18        5.36       -2.33      4.51 o
   6   3  18      664.96      621.88     14.70 o
   7   3  18      223.24      228.08     10.17 o
   8   3  18      194.55      175.22     10.56 o
   9   3  18      280.12      294.44     12.98 o
  10   3  18      122.74      149.09     11.15 o
  11   3  18       13.48        7.55      8.66 o
  12   3  18       23.32       24.49     10.03 o
   0   4  18      400.47      416.71     13.95 o
   1   4  18      129.68      127.77      5.26 o
   2   4  18      161.63      179.73      6.43 o
   3   4  18       30.63       25.38      3.81 o
   4   4  18      122.16      117.06      6.25 o
   5   4  18      620.94      653.90     14.66 o
   6   4  18       42.11       30.17      6.27 o
   7   4  18      228.84      243.76     11.75 o
   8   4  18       29.07       26.36      6.88 o
   9   4  18      107.51      118.69     10.17 o
  10   4  18       49.01       32.77      9.39 o
  11   4  18      100.12       96.82     12.59 o
  12   4  18        0.12       -7.48      9.95 o
   1   5  18      749.41      748.34     12.70 o
   2   5  18      106.15      103.70      6.04 o
   3   5  18      154.58      148.30      6.74 o
   4   5  18      339.97      316.14     11.19 o
   5   5  18       39.04       25.13      6.18 o
   6   5  18       42.71       36.05      6.94 o
   7   5  18       13.09        4.39      6.42 o
   8   5  18      285.52      287.74     14.14 o
   9   5  18        6.40       15.80      7.96 o
  10   5  18        3.03       16.12      8.76 o
  11   5  18      222.63      232.29     15.88 o
   0   6  18      482.78      514.87     16.66 o
   1   6  18      762.55      673.19     13.61 o
   2   6  18        0.10       -2.42      4.26 o
   3   6  18       86.44       83.34      6.52 o
   4   6  18        0.10       -8.50      5.66 o
   5   6  18      375.98      385.69     15.16 o
   6   6  18        8.57        4.00      7.05 o
   7   6  18      306.38      338.44     15.58 o
   8   6  18        3.21      -10.98      7.53 o
   9   6  18       86.88       82.01     11.21 o
  10   6  18        1.48        4.02      9.34 o
   1   7  18        1.28       -2.37      5.37 o
   2   7  18      151.05      127.32      8.47 o
   3   7  18        4.04       -6.15      5.78 o
   4   7  18      124.53      125.46     10.14 o
   5   7  18       43.21       56.66     12.75 o
   6   7  18      175.63      201.87     13.37 o
   7   7  18       26.42       19.95      8.65 o
   8   7  18       21.84       21.50      9.40 o
   9   7  18       15.05       11.82     12.11 o
   0   8  18       24.49       11.85      8.88 o
   1   8  18      262.82      275.33     12.36 o
   2   8  18        6.51       19.85      6.40 o
   3   8  18       15.78        4.94      7.35 o
   4   8  18      104.05      105.26      9.71 o
   5   8  18      212.26      202.78     12.49 o
   6   8  18       36.49       43.11      8.44 o
   7   8  18       36.50       28.36      8.65 o
   1   9  18      101.85       81.50      8.28 o
   2   9  18       37.82       34.50      7.96 o
   3   9  18      114.34      119.90     10.28 o
   4   9  18       24.94       21.25      7.58 o
   1   1  19      103.49       91.81      6.55 o
   2   1  19       85.39       83.62      5.37 o
   3   1  19     3124.21     3150.01     37.50 o
   4   1  19        4.44        4.11      4.10 o
   5   1  19      473.92      477.34     12.11 o
   6   1  19     1284.01     1324.42     23.34 o
   7   1  19      256.07      293.82     11.06 o
   8   1  19      631.59      619.14     19.29 o
   9   1  19      743.00      778.33     23.15 o
  10   1  19        0.19        2.86      7.47 o
  11   1  19       28.95       34.06      8.80 o
  12   1  19        1.85        1.36     10.43 o
   0   2  19     1382.13     1393.95     31.80 o
   1   2  19       52.90       41.86      4.72 o
   2   2  19        2.64       -3.35      3.55 o
   3   2  19      984.89      968.05     15.40 o
   4   2  19       40.89       30.65      5.00 o
   5   2  19      386.60      392.31     10.85 o
   6   2  19       92.95       85.26      6.84 o
   7   2  19        6.34       -1.32      5.64 o
   8   2  19      194.50      180.00     11.56 o
   9   2  19       11.21        2.69      7.56 o
  10   2  19        1.72       -3.59      7.41 o
  11   2  19        0.11      -11.16      8.06 o
  12   2  19      193.93      225.86     14.90 o
   1   3  19      520.40      526.10     11.21 o
   2   3  19      362.98      340.37      9.23 o
   3   3  19     1652.39     1625.26     22.22 o
   4   3  19      462.60      459.81     12.35 o
   5   3  19      894.82      853.73     17.11 o
   6   3  19       36.64       18.59      5.81 o
   7   3  19       20.13       11.61      6.60 o
   8   3  19        0.06        0.43      7.23 o
   9   3  19      114.73      105.82     10.67 o
  10   3  19      140.91      151.12     11.50 o
  11   3  19       88.94       73.97     11.02 o
  12   3  19        7.68        0.50      9.52 o
   0   4  19       51.51       60.53      6.48 o
   1   4  19      366.24      324.44      8.18 o
   2   4  19       42.04       48.41      4.25 o
   3   4  19      164.56      165.03      6.61 o
   4   4  19      101.15       83.27      6.73 o
   5   4  19      378.26      375.40     13.16 o
   6   4  19        2.22       -3.08      5.73 o
   7   4  19       30.85       28.42      7.45 o
   8   4  19        0.88       -7.97      6.92 o
   9   4  19       11.61        7.21      8.58 o
  10   4  19      162.64      173.89     12.74 o
  11   4  19       58.13       73.38     12.35 o
   1   5  19     2687.40     2809.13     41.82 o
   2   5  19      361.89      361.69     10.99 o
   3   5  19      620.00      617.02     15.97 o
   4   5  19        3.84       12.67      5.60 o
   5   5  19        2.73        1.23      5.53 o
   6   5  19        4.31        3.49      6.51 o
   7   5  19        1.31       -2.08      6.95 o
   8   5  19      103.48       95.54     17.68 o
   9   5  19      200.73      236.93     15.08 o
  10   5  19       34.40       42.45     10.84 o
   0   6  19       50.90       65.48     10.32 o
   1   6  19       68.21       42.98      6.78 o
   2   6  19       16.66        9.71      5.59 o
   3   6  19      306.73      268.53     14.80 o
   4   6  19        1.72       -4.50      6.37 o
   5   6  19       40.76       34.38      8.91 o
   6   6  19       36.42       24.73      8.82 o
   7   6  19        0.77       -0.52      8.64 o
   8   6  19       75.82       79.69     10.93 o
   9   6  19       11.15       -7.16      9.04 o
   1   7  19      311.51      322.81     13.08 o
   2   7  19      113.59      100.98      9.19 o
   3   7  19       66.46       74.25      9.52 o
   4   7  19        2.54        0.17      6.50 o
   5   7  19        1.44       10.42      7.94 o
   6   7  19       26.81       34.38      9.58 o
   7   7  19       10.32        9.12      8.51 o
   8   7  19        1.54       -2.83      8.14 o
   0   8  19      128.49      117.83     17.55 o
   1   8  19      205.10      198.68     10.38 o
   2   8  19       68.57       58.88      8.54 o
   3   8  19       96.45       98.01      9.69 o
   4   8  19       11.49       11.07      7.75 o
   5   8  19       31.70       24.32      8.25 o
   6   8  19       10.62        3.53      8.12 o
   1   9  19        7.27        1.20      6.86 o
   2   9  19       52.57       54.73      8.81 o
   0   0  20     1483.23     1585.61     46.19 o
   1   0  20      859.56      905.71     26.47 o
   2   0  20      652.10      658.58     18.93 o
   3   0  20        4.12        9.00      6.20 o
   4   0  20      273.41      255.90     13.89 o
   5   0  20     1719.85     1685.99     40.05 o
   6   0  20     1428.67     1399.59     36.09 o
   7   0  20     1142.37     1158.54     42.23 o
   8   0  20      376.45      430.47     20.59 o
   9   0  20       86.53       78.33     12.66 o
  10   0  20       34.66       27.01     11.76 o
  11   0  20       19.35       41.37     15.33 o
  12   0  20      275.08      303.74     30.06 o
   1   1  20      384.19      380.89     10.24 o
   2   1  20       88.37       90.78      5.82 o
   3   1  20      954.26      974.69     17.09 o
   4   1  20     1028.22     1010.86     18.04 o
   5   1  20      596.98      597.64     14.68 o
   6   1  20      228.71      279.71     10.62 o
   7   1  20       10.20        3.27      6.08 o
   8   1  20        2.33        3.82      6.70 o
   9   1  20       16.13       14.49      7.97 o
  10   1  20        2.28        2.20      8.05 o
  11   1  20       14.51       -4.35      8.18 o
  12   1  20       10.51        5.31     10.53 o
   0   2  20        4.93        6.50      7.30 o
   1   2  20      527.72      574.61     12.69 o
   2   2  20       98.00       90.66      5.67 o
   3   2  20      119.87      134.55      6.64 o
   4   2  20       74.56       64.48      5.87 o
   5   2  20      386.28      374.25     11.80 o
   6   2  20       57.13       45.55      7.28 o
   7   2  20      455.80      404.33     13.40 o
   8   2  20        0.74        1.78      7.12 o
   9   2  20      607.11      596.72     18.84 o
  10   2  20       91.73      112.64     11.55 o
  11   2  20       26.87       26.63      9.43 o
   1   3  20      448.88      463.24     10.89 o
   2   3  20      614.93      612.13     12.83 o
   3   3  20       27.16       36.89      4.39 o
   4   3  20      138.72      116.46      7.35 o
   5   3  20       29.32       26.49      6.29 o
   6   3  20      159.75      152.16      9.58 o
   7   3  20      118.17      109.85      9.72 o
   8   3  20      184.11      184.50     11.76 o
   9   3  20        0.24        2.68      8.05 o
  10   3  20       53.88       32.74     10.04 o
  11   3  20       68.31       80.48     11.51 o
   0   4  20     1079.22     1067.00     26.93 o
   1   4  20      792.54      646.66     15.00 o
   2   4  20      443.52      439.71     12.08 o
   3   4  20      273.94      257.04     10.65 o
   4   4  20       21.86        7.21      5.59 o
   5   4  20       14.60        1.75      5.79 o
   6   4  20        9.08       -1.28      6.16 o
   7   4  20       66.16       68.00      8.86 o
   8   4  20       65.99       54.21      9.52 o
   9   4  20       13.41       13.49      8.90 o
  10   4  20        2.75       -1.28     10.08 o
   1   5  20       62.02       82.65      6.82 o
   2   5  20      326.85      335.58     11.26 o
   3   5  20        0.87       -1.57      5.22 o
   4   5  20        5.20       10.26      5.62 o
   5   5  20      114.34       99.74      8.99 o
   6   5  20        0.01       -4.89      6.14 o
   7   5  20        0.38      -11.10      7.40 o
   8   5  20       73.28       51.52     10.50 o
   9   5  20       65.46       43.44     10.73 o
  10   5  20       52.10       53.98     12.26 o
   0   6  20      398.45      326.65     18.33 o
   1   6  20       40.23       38.50      6.86 o
   2   6  20       54.05       44.86      8.17 o
   3   6  20      109.49      106.76     16.81 o
   4   6  20        2.63       -8.73      6.75 o
   5   6  20       12.53        4.15      9.82 o
   6   6  20        8.05       -1.59      8.16 o
   7   6  20       11.67        0.96      9.21 o
   8   6  20        9.84        4.86      9.95 o
   1   7  20      166.31      166.91     10.32 o
   2   7  20       41.03       36.25      7.74 o
   3   7  20      156.52      147.70     11.01 o
   4   7  20      125.93      146.64     11.28 o
   5   7  20        0.78       -4.65      7.49 o
   6   7  20       89.62       82.91     11.44 o
   7   7  20        2.17       -0.92      9.02 o
   0   8  20       66.01       58.85     11.49 o
   1   8  20      151.38      153.43     10.55 o
   2   8  20       19.00        5.70      6.79 o
   3   8  20      142.84      144.92     11.42 o
   4   8  20       82.26       81.75     10.89 o
   5   8  20      178.89      192.92     12.83 o
   1   1  21       17.19       18.23      4.57 o
   2   1  21       10.11        3.89      4.05 o
   3   1  21      603.02      642.97     13.89 o
   4   1  21       42.61       42.95      6.10 o
   5   1  21     1246.00     1163.60     21.50 o
   6   1  21      863.17      927.20     20.27 o
   7   1  21       68.65       77.12      8.24 o
   8   1  21        2.60        6.92      7.53 o
   9   1  21      291.87      265.90     13.69 o
  10   1  21       17.24        6.69      8.79 o
  11   1  21       32.14       14.42     10.63 o
   0   2  21      277.17      271.02     13.11 o
   1   2  21      119.83      107.33      6.52 o
   2   2  21      459.96      493.49     11.79 o
   3   2  21      193.06      188.23      7.83 o
   4   2  21       26.60       19.21      5.33 o
   5   2  21      542.06      509.51     14.25 o
   6   2  21      215.88      192.55      9.84 o
   7   2  21      113.26      118.68      9.66 o
   8   2  21      312.78      305.20     14.28 o
   9   2  21        7.86        9.78      8.30 o
  10   2  21        2.29       -3.01      8.46 o
  11   2  21       33.13       20.40     10.76 o
   1   3  21     1148.92     1230.65     22.73 o
   2   3  21      108.74       90.17      7.25 o
   3   3  21        0.36       -2.65      4.69 o
   4   3  21       84.93      107.56      8.07 o
   5   3  21       48.45       40.30      7.22 o
   6   3  21       44.22       46.06      7.96 o
   7   3  21        5.83        4.88      6.96 o
   8   3  21      253.94      280.11     13.92 o
   9   3  21       81.19       88.29     10.70 o
  10   3  21       73.04       96.30     13.14 o
   0   4  21       54.48       30.90      8.08 o
   1   4  21      342.29      274.59     12.67 o
   2   4  21      354.40      353.31     11.58 o
   3   4  21        2.94        9.66      5.42 o
   4   4  21        0.17       -0.97      5.40 o
   5   4  21      225.69      211.98     10.97 o
   6   4  21      104.44       77.97      8.96 o
   7   4  21      172.94      166.66     13.02 o
   8   4  21        1.69       -3.87      7.72 o
   9   4  21       48.72       50.66     10.71 o
  10   4  21       33.50       45.69     12.06 o
   1   5  21       19.66       20.29      5.03 o
   2   5  21      283.49      280.70     11.13 o
   3   5  21       39.62       52.75      7.17 o
   4   5  21      264.33      222.83     11.36 o
   5   5  21       69.44       87.72      8.97 o
   6   5  21       24.56        8.49      8.27 o
   7   5  21        0.49      -11.35      7.57 o
   8   5  21      206.07      199.59     14.71 o
   9   5  21       80.65      109.66     16.75 o
   0   6  21      556.14      618.23     25.71 o
   1   6  21        8.57       -2.16      6.74 o
   2   6  21      485.57      472.03     20.05 o
   3   6  21        9.55        7.24      7.86 o
   4   6  21       13.03        9.40      7.97 o
   5   6  21      163.06      128.05     12.42 o
   6   6  21       73.70       65.38     11.02 o
   7   6  21       55.49       57.88     11.36 o
   8   6  21       50.91       68.75     12.84 o
   1   7  21       43.34       55.94      8.85 o
   2   7  21       52.91       68.26      9.08 o
   3   7  21       52.48       71.29      9.32 o
   4   7  21       27.60       18.15      8.40 o
   5   7  21       28.27       14.72      9.14 o
   6   7  21       15.65       33.94     10.03 o
   0   8  21        3.84        5.66     12.15 o
   1   8  21       51.42       64.43      8.95 o
   2   8  21      103.44       85.89      9.95 o
   3   8  21        2.92        6.43      7.57 o
   0   0  22     1354.60     1265.81     50.08 o
   1   0  22      486.31      474.17     20.19 o
   2   0  22       70.56       66.79      9.17 o
   3   0  22     1801.94     1836.17     42.45 o
   4   0  22     2243.62     2226.32     49.12 o
   5   0  22        2.79       -8.65      7.50 o
   6   0  22      120.34      121.60     12.49 o
   7   0  22       17.78       26.47     10.29 o
   8   0  22     1386.06     1474.77     40.56 o
   9   0  22       48.45       44.27     15.04 o
  10   0  22       36.92       38.10     16.49 o
   1   1  22      193.43      183.52      8.01 o
   2   1  22       70.76       77.42      6.33 o
   3   1  22     1268.41     1278.60     22.19 o
   4   1  22       32.35       24.28      6.18 o
   5   1  22        2.29        8.61      5.85 o
   6   1  22      128.39      122.44      8.99 o
   7   1  22      111.50      128.20     10.17 o
   8   1  22      104.38      103.98     10.38 o
   9   1  22       96.35      110.90     11.06 o
  10   1  22       10.74       19.45     10.41 o
   0   2  22       30.09       32.08      9.81 o
   1   2  22      540.46      572.51     14.79 o
   2   2  22      214.79      237.25      9.40 o
   3   2  22      155.36      143.97      8.10 o
   4   2  22      371.80      335.90     11.39 o
   5   2  22       13.61        3.66      6.24 o
   6   2  22        5.70       -9.16      6.10 o
   7   2  22       21.02       17.68      8.02 o
   8   2  22        0.03       -7.73      7.56 o
   9   2  22       95.81       88.95     11.12 o
  10   2  22      239.14      247.82     15.16 o
   1   3  22      458.44      508.21     14.83 o
   2   3  22      454.96      422.66     13.68 o
   3   3  22       53.41       54.93      7.16 o
   4   3  22        0.98        3.23      5.80 o
   5   3  22        9.75        9.71      6.67 o
   6   3  22       66.99       65.89      8.78 o
   7   3  22       14.11       10.78      8.34 o
   8   3  22        1.67        3.34      7.95 o
   9   3  22        0.06       -1.85      8.80 o
  10   3  22      100.88      124.52     14.60 o
   0   4  22       46.43       57.47      9.39 o
   1   4  22        3.40        8.26      5.93 o
   2   4  22       16.92       20.58      5.89 o
   3   4  22      767.51      743.52     18.88 o
   4   4  22        8.31        9.18      6.39 o
   5   4  22      131.48      119.19      9.45 o
   6   4  22        9.58        0.49      7.01 o
   7   4  22       37.88       40.39      9.09 o
   8   4  22       83.11       94.30     11.02 o
   9   4  22       36.23       35.77     11.32 o
   1   5  22       88.93       83.90      7.42 o
   2   5  22      646.21      615.14     17.91 o
   3   5  22       41.47       44.10      7.58 o
   4   5  22      188.36      212.19     14.92 o
   5   5  22        6.14        6.35      7.79 o
   6   5  22      180.80      161.95     12.85 o
   7   5  22       43.03       38.87      9.95 o
   8   5  22        0.60      -10.92      9.44 o
   0   6  22      231.42      216.11     20.94 o
   1   6  22        1.02       -0.57      6.83 o
   2   6  22      819.14      795.03     25.09 o
   3   6  22        6.85       -2.07      7.62 o
   4   6  22       67.32       80.20     12.36 o
   5   6  22       22.15       10.59      8.30 o
   6   6  22        0.00        5.16      9.04 o
   7   6  22       10.49      -12.64      9.39 o
   1   7  22      103.14      107.86     10.76 o
   2   7  22       30.03       32.38      8.20 o
   3   7  22       89.72      127.50     11.23 o
   4   7  22        1.17       -3.31      7.42 o
   5   7  22        0.82       -7.59      8.14 o
   1   1  23       70.57       78.09      7.39 o
   2   1  23       27.89       25.56      5.66 o
   3   1  23       45.77       51.52      6.73 o
   4   1  23       81.13       68.55      7.19 o
   5   1  23       63.68       74.64      7.83 o
   6   1  23      892.74      909.08     22.36 o
   7   1  23       43.67       33.72      8.22 o
   8   1  23       20.55        4.93      8.02 o
   9   1  23       79.50       63.85     11.50 o
  10   1  23       14.43        9.37     10.47 o
   0   2  23      348.77      327.22     19.10 o
   1   2  23      101.37       89.78      7.41 o
   2   2  23      189.39      209.73      9.18 o
   3   2  23      246.93      214.63     10.20 o
   4   2  23      125.22      112.13      8.74 o
   5   2  23      261.69      258.78     12.51 o
   6   2  23        8.44       -9.85      6.57 o
   7   2  23       80.34       72.21      9.83 o
   8   2  23       17.62        6.03      8.21 o
   9   2  23       33.23       31.18      9.71 o
   1   3  23     1125.30     1093.12     24.82 o
   2   3  23        8.10        6.24      5.97 o
   3   3  23      391.04      386.29     19.75 o
   4   3  23       12.32        6.15      6.28 o
   5   3  23       60.69       33.02      7.66 o
   6   3  23      255.66      276.03     13.34 o
   7   3  23        6.90       12.94      7.99 o
   8   3  23       77.99       71.37     10.75 o
   9   3  23       13.20       19.88      9.96 o
   0   4  23       34.86       53.26      9.66 o
   1   4  23      419.33      398.83     14.55 o
   2   4  23       38.60       32.85      7.56 o
   3   4  23      233.01      206.98     10.73 o
   4   4  23        8.66       19.14      7.05 o
   5   4  23       29.64       26.42      7.62 o
   6   4  23       37.47       35.55      8.77 o
   7   4  23       79.89       69.32     10.01 o
   8   4  23        9.47       -2.20      9.53 o
   1   5  23        1.48       -3.44      5.98 o
   2   5  23      174.09      202.63     11.83 o
   3   5  23       11.15        0.70      7.69 o
   4   5  23     1072.75     1133.96     32.47 o
   5   5  23      171.95      155.55     13.64 o
   6   5  23      352.89      381.60     23.02 o
   7   5  23       34.02       29.15     11.05 o
   0   6  23       17.67        2.14     11.46 o
   1   6  23        1.76      -10.17      6.78 o
   2   6  23      204.15      216.70     13.90 o
   3   6  23        7.30       10.15      8.23 o
   4   6  23      138.58      141.66     12.73 o
   5   6  23        1.93        4.52      8.61 o
   1   7  23       12.79        9.74      8.87 o
   2   7  23        0.16       -4.65      6.96 o
   3   7  23        4.41        8.39      8.08 o
   0   0  24       32.15       29.65     13.30 o
   1   0  24      143.82      138.72     12.80 o
   2   0  24     1838.70     2042.17     46.21 o
   3   0  24      264.26      251.74     14.97 o
   4   0  24      229.96      220.04     15.75 o
   5   0  24       32.39       17.15      9.37 o
   6   0  24      287.50      261.18     16.85 o
   7   0  24       91.98       86.65     16.49 o
   8   0  24      410.28      399.29     25.40 o
   9   0  24       20.23        5.62     15.47 o
   1   1  24       12.43       16.01      6.09 o
   2   1  24        5.40        8.81      5.30 o
   3   1  24       56.20       70.56      7.16 o
   4   1  24       25.90       22.54      6.23 o
   5   1  24       85.65       88.33      8.73 o
   6   1  24      129.95      140.13     10.39 o
   7   1  24       90.98       76.28     10.26 o
   8   1  24       72.77       50.49      9.87 o
   9   1  24      158.36      192.00     15.33 o
   0   2  24        2.61        4.17      9.44 o
   1   2  24        7.68       11.48      6.48 o
   2   2  24     1893.71     1924.01     34.98 o
   3   2  24      255.86      237.31     11.67 o
   4   2  24       46.76       38.55      9.38 o
   5   2  24      374.35      360.93     14.71 o
   6   2  24       92.88       89.31      9.89 o
   7   2  24      218.82      215.38     13.19 o
   8   2  24       21.19       23.01      9.04 o
   1   3  24       12.34       11.41      6.70 o
   2   3  24      207.74      228.59     11.13 o
   3   3  24      425.58      414.56     14.79 o
   4   3  24        1.71       -5.57      8.27 o
   5   3  24      171.68      172.86     12.85 o
   6   3  24       21.21       23.09      8.13 o
   7   3  24       95.29       92.91     10.48 o
   8   3  24       18.21       16.16      9.60 o
   0   4  24      971.95     1072.03     37.24 o
   1   4  24      271.46      257.20     12.53 o
   2   4  24       67.47       65.24      8.02 o
   3   4  24      284.99      281.03     12.64 o
   4   4  24       55.31       48.93     10.02 o
   5   4  24      154.57      151.14     11.64 o
   6   4  24      101.05      102.74     11.07 o
   7   4  24       12.58        6.28     10.67 o
   1   5  24      253.89      269.34     28.48 o
   2   5  24       42.76       48.65     12.28 o
   3   5  24       29.21       28.33     10.21 o
   4   5  24       94.44      103.34     11.96 o
   5   5  24        0.78        6.40      9.29 o
   6   5  24      365.61      394.50     20.53 o
   0   6  24       33.10       42.44     14.80 o
   1   6  24       47.29       33.82     10.23 o
   2   6  24       35.50       35.84      9.26 o
   3   6  24       11.83       -9.17      7.88 o
   4   6  24       15.84       11.10      8.90 o
   1   1  25       20.13       14.90      5.94 o
   2   1  25        5.25        0.12      5.56 o
   3   1  25        2.96        1.15      5.81 o
   4   1  25       97.49      112.26      9.45 o
   5   1  25       26.43       22.98      7.74 o
   6   1  25        6.37        1.72      7.49 o
   7   1  25        6.77       -8.49      8.54 o
   8   1  25        9.84       -8.18      9.10 o
   0   2  25      212.58      208.09     19.14 o
   1   2  25      642.79      650.35     19.37 o
   2   2  25       20.72       21.85      7.78 o
   3   2  25        0.03        4.83      6.34 o
   4   2  25       17.73       18.08      7.38 o
   5   2  25        2.65       -2.79      7.04 o
   6   2  25        0.33       -0.01      7.57 o
   7   2  25       19.88       19.89      8.97 o
   1   3  25      287.32      288.78     13.18 o
   2   3  25      624.31      656.94     18.68 o
   3   3  25      777.71      848.81     21.85 o
   4   3  25      131.93      137.00     10.71 o
   5   3  25       21.17       23.44      8.06 o
   6   3  25       31.70       37.63      9.13 o
   7   3  25       73.20       93.47     11.90 o
   0   4  25        0.10       -1.95     10.02 o
   1   4  25        8.82       -1.61      6.84 o
   2   4  25      627.61      659.17     18.77 o
   3   4  25       13.33       15.51      7.59 o
   4   4  25       11.62        6.34      7.60 o
   5   4  25       54.11       58.40     10.79 o
   6   4  25        9.77        7.24      9.24 o
   1   5  25      129.63      142.00     13.83 o
   2   5  25       22.18       19.12      8.94 o
   3   5  25       11.49        2.72      8.60 o
   4   5  25        5.06       -0.16      8.73 o
   0   6  25        8.62       24.64     14.21 o
   1   6  25        6.23       -4.74      8.45 o
   0   0  26      598.23      641.65     36.82 o
   1   0  26      179.92      176.77     15.16 o
   2   0  26      169.62      179.41     13.79 o
   3   0  26      185.24      181.42     14.82 o
   4   0  26      408.44      407.02     22.56 o
   5   0  26       93.70       98.20     15.16 o
   6   0  26        9.40       10.57     13.33 o
   7   0  26      262.05      282.55     25.69 o
   1   1  26      145.76      137.87     10.27 o
   2   1  26        6.39        6.62      6.39 o
   3   1  26       15.41        5.25      6.63 o
   4   1  26       99.88       74.00      9.01 o
   5   1  26       99.31       85.79      9.74 o
   6   1  26      235.53      230.83     14.55 o
   7   1  26        4.22      -11.99      8.42 o
   0   2  26      502.50      581.43     28.89 o
   1   2  26       80.77       87.75      9.35 o
   2   2  26      124.67      120.61      9.72 o
   3   2  26      231.96      232.70     12.11 o
   4   2  26       10.63        5.99      7.25 o
   5   2  26       71.36       83.74     10.16 o
   6   2  26        2.88       -2.37      7.66 o
   1   3  26      171.25      170.80     12.51 o
   2   3  26        7.70       12.15      6.98 o
   3   3  26       25.92       19.91      7.53 o
   4   3  26      124.39      147.01     11.07 o
   5   3  26       84.98       72.93      9.90 o
   6   3  26      123.54      119.46     12.02 o
   0   4  26       34.61       38.15     12.47 o
   1   4  26      192.95      187.18     12.48 o
   2   4  26       55.34       50.90      9.69 o
   3   4  26        6.94        3.51      8.44 o
   4   4  26      207.57      208.21     19.19 o
   1   5  26        7.38       13.02      9.66 o
   2   5  26      103.96      128.24     12.89 o
   1   1  27       14.79       10.89      7.39 o
   2   1  27      370.07      354.74     14.30 o
   3   1  27       89.31       73.38      9.03 o
   4   1  27       37.57       32.71      9.03 o
   5   1  27        7.52       -0.66      8.21 o
   0   2  27       12.80       15.99      9.81 o
   1   2  27       15.61        8.04      7.38 o
   2   2  27      332.44      361.62     14.43 o
   3   2  27       21.64       10.12      7.36 o
   4   2  27       56.24       82.99      9.86 o
   5   2  27       44.14       43.98      9.39 o
   1   3  27       13.85       12.52      7.77 o
   2   3  27       87.09      108.11     10.25 o
   3   3  27       67.10       75.73      9.77 o
   4   3  27        8.95       -0.54      7.94 o
   0   4  27      128.72      109.86     19.92 o
   1   4  27      360.17      369.09     18.04 o
   2   4  27      608.90      653.31     25.21 o
   0   0  28      491.59      530.82     49.18 o
   1   0  28        7.38        7.77     11.39 o
   2   0  28      356.74      353.36     27.38 o
   3   0  28        9.27       15.48     11.91 o
   4   0  28        3.75        4.98     13.83 o
   1   1  28        0.17        5.16      6.97 o
   2   1  28       12.94       10.83      7.96 o
   3   1  28       39.48       44.13      8.94 o
   0   2  28       70.01       56.89     12.03 o
   1   2  28       47.42       47.64      8.48 o
   2   2  28       26.22       30.71      8.11 o
   3   2  28        0.31        0.00      7.28 o
 
